# Supplementary material for: Clinical Practice Guidelines for Cannabis and Cannabinoid-Based Medicines in the Management of Chronic Pain and Co-Occurring Conditions
Source: Cannabis Cannabinoid Res. 2024 Apr 1;9(2):669–87. doi: 10.1089/can.2021.0156 (PMC10998028; doi:10.1089/can.2021.0156)
Supplement: Supplemental data [file Suppl_TableS1.xlsx]

## Sheet: Evidence Table
	PICO Question (Population/Patients, Intervention, Comparator, Outcome)	Literature Search Strategy (Databases, timeframe [yrs], inclusion/exclusion terms, language restrictions, etc.).	Study Quality Assessment Quality Assessment (Use separate tool -- appropriate for each study type)
			Reference (Author, year, journal)	Design	Limitations	Inconsistencies	Indirectness	Imprecission	Other Considerations	Overall Quallity (Very Low ⊕; Low ⊕⊕; Moderate ⊕⊕⊕; High ⊕⊕⊕⊕)
	1) In patients living with chronic pain, does the use of CBM, as compared with placebo, improve pain outcomes?		Abrams, D. I., Jay, C. A., Shade, S. B., Vizoso, H., Reda, H., Press, S., Kelly, M. E., Rowbotham, M. C., & Petersen, K. L. (2007). Cannabis in painful HIV-associated sensory neuropathy: a randomized placebo-controlled trial. Neurology, 68(7), 515-521.	RCT, double-blind,	Serious. Reported no serious adverse events, also reported one episode each of grade 3 (serious) dizziness and anxiety due to treatment. Modified ITT analysis: all patients who remianed in the study at each time point were included in the analyses.	None.	Not serious. Not serious. HIV population experiencing chronic pain, smoked cannabis.	None. Sample size of 50.	Four withdrawls during intervention, none due to adverse events. 2 severe adverse events in the cannabis group (dizziness and anxiety) and 1 in the placebo group (anxiety)	Moderate
			Berman, J. S., Symonds, C., & Birch, R. (2004). Efficacy of two cannabis based medicinal extracts for relief of central neuropathic pain from brachial plexus avulsion: Results of a randomized controlled trial. Pain, 112, 299-306.	randomized, double-blind, placebo-controlled, three period crossover	Not serious.	None	Not serious. Population of brachial plexus root avulsion patients, all experiencing chronic pain. Intervervention specific to 2 whole plant extracts.	None. Fairly small CI for pain scores	Did not reach the a priori assumed level for cinical significance of two boxes. For a 30% reduction in pain NNT were found to be 9.0 (1:1 THC/CBD) and 7.7 (THC)	High
			Blake, D. R., Robson, P., Ho, M., Jubb, R. W., & McCabe, C. S. (2006). Preliminary assessment of the efﬁcacy, tolerability and safety of a cannabis-based medicine (Sativex) in the treatment of pain caused by rheumatoid arthritis. Rheumatology, 45(1), 50-52.	randomized, double-blind, parallel group	None	Not serious. Non-normal distribution for outcome scores	Not serious. Rheumatoid arthritis population	Serious. Fairly large confidence intervals, approaching zero.		Moderate
			Collin, C., Ehler, E., Waberzinek, G., Alsindi, Z., Davies, P., Powell, K., Notcutt, W., O'Leary, C., Ratcliffe, S., Nováková, I., Zapletalova, O.,Piková, J. & Ambler, Z. (2010). A double-blind, randomized, placebo-controlled, parallel-group study of Sativex, in subjects with symptoms of spasticity due to multiple sclerosis. Neurological Research, 32(5), 451-459.	randomized, double-blind, placebo-controlled, parallel group		Serious. Non significant improvements in pain.	Not serious. MS population.	Very serious. Pain improvements found as non-significant.	Non sig. improvement. However, Post hoc analysis revealed that of the participants who achieved >30% improvement in spasicity, 76% also achieved >30% reduction in pain NRS	Low
			Corey-Bloom, J., Wolfson, T., Gamst, A., Jin, S., Marcotte, T. D., Bentley, H., & Gouaux, B. (2012). Smoked cannabis for spasticity in multiple sclerosis: A randomized, placebo-controlled trial. Canadian Medical Association Journal, 184(10), 1143-1150.	placebo-controlled, crossover trial, randomized	Authors note the challenge of maintaining blinding	None	Not serious. MS population. Short study length.	Not serious	Participants began with fairly low levels of pain	High
Matt			Ellis, R. J., Toperoff, W., Vaida, F., van den Brande, G., Gonzales, J., Gouaux, B., Bentley, H., & Atkinson, J. H. (2009). Smoked medicinal cannabis for neuropathic pain in HIV: A randomized, crossover clinical trial. Neuropsychopharmacology, 34(3), 672-680.	RCT, double-blind, crossover	Blinding was evaluated by asking participants to guess if they were receiving treatment or placebo, once they had experienced both participants were able to predict correctly. ITT analysis	Not serious. Participants titrated to preferred dosing (max 8% THC), smaller nominal doses in cannabis group than placebo.	Not serious. HIV population. Smoked cannabis intervention.	Serious. Small sample size. Overlapping confidence intervals.	Two withdrawls due to medication, one due to cough, one due to psychosis.	Moderate
Kevin			Langford, R. M., Mares, J., Novotna, A., Vachova, M., Novakova, I., Notcutt, W., & Ratcliffe, S. (2012). A double-blind, randomized, placebo-controlled, parallel-group study of THC/CBD oromucosal spray in combination with the existing treatment regimen, in the relief of central neuropathic pain in patients with multiple sclerosis. Journal of Neurology, 260(4), 984-997.	RCT, double-blind, parallel group	Those on placebo took sig. more doses than those on treatment.	Serious. Conflicting results between intermediate time point and treatment end. Large placebo effect found compared with previous studies	Not serious. MS population, oromucosal spray	Serious. Overlapping Cis		Low
Marie			Notcutt, W., Price, M., Miller, R., Newport, S., Phillips, C., Simmons, S., & Sansom, C. (2004). Initial experiences with medicinal extracts of cannabis for chronic pain: Results from 34 'N of 1' studies. Anaesthesia, 59, 440-452.	N of 1 methodology. Open-label period, followed by randomized, placebo-controlled, double-blind, crossover trial		Serious. 7 participants were given THC:CBD mixture as escape medication. First 6 patients recieved spray as aerosol, subsequent through pump action spray. Outcome symptoms slightly inconsistent (ie. lower back pain vs leg pain vs knee pain)	Serious. Extract interventions. Pain outcomes (S1/S2 included spasms, allodynia and other related symptoms)	Not serious		Low
Jay			Novotna, A., Mares, J., Ratcliffe, S., et al. (2011). A randomized, double-blind, placebo-controlled, parallel-group, enriched-design study of nabiximols (Sativex), as add-on therapy, in subjects with refractory spasticity caused by multiple sclerosis. European Journal of Neurology, 18, 1122–1131.	Randomized, double-blind, placebo-controlled, parellel-group	Unclear to what extent pain was experienced as a symptom at baseline.	Serious. Non significant reduction in bodily pain	Serious. Initial pain scores not reported. MS population, oromucosal intervention.	Not serious	Only patients responsive to sativex (>20% reduction in sativex) included in double-blind Phase B	Low
Matt			Nurmikko, T. J., Serpell, M. G., Hoggart, B., Toomey, P. J., Morlion, B. J., & Haines, D. (2007). Sativex successfully treats neuropathic pain characterized by allodynia: A randomized, double-blind, placebo-controlled clinical trial. Pain, 133, 210-220.	randomized, double-blind, placebo-controlled	Fairly high dropout rate due to AE (18% of sativex group, 3% of placebo)	Not serious.	Not serious. Oromucosal spray intervention. Allodynia-experiencing population	Not serious.		High
Kevin			Rog, D. J., Nurmikko, T. J., Friede, T., & Young, C. A. (2005). Randomized, controlled trial of cannabis-based medicine in central pain in multiple sclerosis. Neurology, 65, 812-819.	randomized, double-blind, placebo-controlled		Not serious.	Not serious. Oromucosal spray intervention. MS population	Not serious. Overlapping CI at baseline and at final treatment week	Sig. reductions in pain favouring CBM over placebo	High
Marie			Selvarajah, D., Emery, C. J., Gandhi, R., & Tesfaye, S. (2010). Randomized placebo-controlled double-blind clinical trial of cannabis-based medicinal product (Sativex) in painful diabetic neuropathy. Diabetes Care, 33(1), 128-130.	randomized, placebo-controlled, double-blind	Brief report published rather than full article	Not serious	Not serious. Oromucosal spray. Diabetes population.	Serious. Fairly small sample size	No significnat improvements found. Max 4 doses per day, much lower than other trials	Moderate
Jay			Serpell, M., Ratcliffe, S., Hovorka, J., Schofield, M., Taylor, L., Lauder, H., & Ehler, E. (2014). A double-blind, randomized, placebo-controlled, parallel group study of THC/CBD spray in peripheral neuropathic pain treatment. European Journal of Pain, 18(7), 999-1012.	randomized, placebo-controlled, double-blind	Authors identify that a substantial number of non-responders may statistically dilute the benefits experienced by responders, suggesting mean changes may not be the most appropriate measurement	Not serious. Sig. difference in 30% responders, non-significant change in pain scores	Not serious. Oromucosal spray intervention	Serious. Only 28% achieved 30% pain reduction. Approximately 38% experiencing no change and approximately 10% experiecning slightly worse or much worse pain.		Moderate
Matt			Wade, D. T., Robson, P., House, H., Makela, P., & Aram, J. (2003). A preliminary controlled study to determine whether whole-plant cannabis extracts can improve intractable neurogenic symptoms. Clinical Rehbailitation, 17(1), 21-29.	a series of double-blind, randomized, placebo-controlled, single-patient cross-over trials	Access to THC:CBD as rescue medication. Great variability in doses used.	Serious. THC and CBD alone reached significance, THC:CBD did not. Initial titration not consistent across patients.	Serious. Neurological condition population, not all patients reporting pain.	Not serious. Small sample size		Moderate
Kevin			Wade, D. T., Makela, P., Robson, P., House, H., & Bateman, C. (2004). Do cannabis-based medicinal extracts have general or specific effects on symptoms in multiple sclerosis? A double-blind, randomized, placebo-controlled study on 160 patients. Multiple Sclerosis, 10(4), 434-441.	double-blind, randomized, placebo-controlled		Not serious. When patients with pain as primary symptom removed, difference became sig.	Not serious. Oromucosal spray intervention. MS population.	Serious. Large CI crossing zero	Large reductions in pain experienced in both treatment and placebo groups, not sig. different	Moderate
Marie			Ware, M. A., Wang, T., Shapiro, S, Robinson, A., Ducruet, T., Huynh, T., Gamsa, A., Bennett, G. J., & Collet, J. (2010). Smoked cannabis for chronic neuropathic pain: A randomized controlled trial. Canadian Medical Association Journal, 182(14), e694-e701.	double-blind, randomized, placebo-controlled, four period crossover		Not serious. No sig. difference between 0%, 2.5% and 6% THC for average pain, however 2.5% THC did result in slightly lower pain than 6%THC	Not serious. Smoked cannabis intervention	Not serious. CI approaching zero	Average daily pain was significantly lower when treated with 9.4%THC than with 0%THC. Not sig. at 2.5% or at 6%	High
Jay			Weizman, L., Dayan, L., Brill, S., Nahman-Averbuch, H., Hendler, T., Jacob, G., & Sharon, H. (2018). Cannabis analgesia in chronic neuropathic pain is associated with altered brain connectivity. Neurology, 91(14), e1-e10.	randomized, double-blind, placebo controlled, cross-over	Very short time period. Women excluded from study.	Not serious	Not serious. THC oil intervention	Serious. Small sample size		Moderate
Matt			Wilsey, B., Marcotte, T., Deutsch, R., Gouaux, B., Sakai, S., Donaghe, H. (2013). Low dose vaporized cannabis significantly improves neuropathic pain.	double-blind, placebo-controlled, crossover	Participants able to accurately predict study medication. Very short time period	None	Not serious. Vaporized cannabis intervention.	Not serious. Fairly small sample size		High
Kevin			Wilsey, B., Marcotte, T., Deutsch, R., Zhao, H., Prasad, H., Phan, A. (2016). An exploratory human laboratory experiment evaluating vaporized cannabis in the treatment of neuropathic pain from spinal cord injury and disease. Journal of Pain, 17(9), 982-1000.	randomized, double-blind, placebo-controlled, crossover	Very short time period.	Not serious. NNT does not indicate a definite dose difference between low and high dose as CI is wide	Not serious. vaporized cannabis intervention. neuropathic pain population.	Not serious	Significant dose effect where the most pain occurred with placebo, signifcantly less with 2.9%THC and significantly less than both placebo and lower dose with 6.7%THC	High
Marie			Wilsey, B., Marcotte, T., Tsodikov, A., Millman, J., Bentley, H., Gouaux, B., & Fishman, S. (2008). A randomized, placebo-controlled, crossover trial of cannabis cigarettes in neuropathic pain. Journal of Pain, 9(6), 506-521.	randomized, placebo-controlled, double-blind, crossover	Very short time period	Not serious	Not serious. Smoked cannabis intervention	Not serious. Small sample size		High
Warren			Zajicek, J. P., Hobart, J. C., Slade, A., Barnes, D., Mattison, P. G. (2012). Multiple sclerosis and the extract of cannabis: Results of the MUSEC trial. Journal of Neurology, Neurosurgery & Psychiatry, 83(11), 1125-1132.	double-blind, placebo-controlled, randomized, phase III		Serious. Significnatly improved relief from body pain at 4 and 8 weeks but not at 12 weeks compared to placebo	Not serious. MS population. Cannabis extract intervention	Not serious		Moderate
Warren			Zajicek, J. P., Sanders, H. P., Wright, D. E., Vickery, P. J., Ingram, W. M., Reilly, S. M., Nunn, A. J., Teare, L. J., Fox, P. J., & Thompson, A. J. (2005). Journal of Neurology, Neurosurgery and Psychiatry, 76(12), 1664-1669.	randomized, double-blinded, placebo-controlled	Between groups statistics not shown	Not serious. Extract group was more likely to show both pain improvement and deterioration compared with synthetic THC, which was more likley to cause no change.	Not serious. MS population. Extract intervention	Serious. 25% of cannabis extract reported pain deteriorated	Longer study (1 year)	Moderate
Warren			Zajicek, J., Fox, P., Sanders, H., Wright, D., Vickery, J., Nunn, A., & Thompson, A. (2003). Cannabinoids for the treatment of spaxticity and other symptoms related to multiple sclerosis (CAMS study): Multicentre randomized placebo-controlled trial. The Lancet, 362, 1517-1526.	randomized, placebo-controlled	High unmasking	Serious. Less than half (46% reported improvements in pain, 32% same and 22% deterioration)	Not serious. Extract intervention. MS population	Serious. Direction of effect inconsistent.		Moderate
Warren			Bonn-Miller, M. O., Boden, M. T., Bucossi, M. M., & Babson, K. A. (2014). Self-reported cannabis use characteristics, patterns and helpfulness among medical cannabis users. The American Journal of Drug and Alcohol Abuse, 40(1), 23-30.	cross-sectional	Cross-sectional design limits causational implications. No comparator.	Not serious	Serious. Medical cannabis patient population. Not consistently chronic pain.	Serious. Large standard deviations on 5 point scale	Regardless of condition, participants reported cannabis to be moderately to mostly helpful.	Very low
			Brunt, T. M., van Genugten, M., Honer-Snoeken, K., van de Velde, M. J., & Niesink, R. J. M. (2014). Therapeutic satisfaction and subjecive effects of different strains of pharmacuetical-grade cannabis. Journal of Clinical Psychophamacology, 34(3), 344-349.	cross-sectional	Two answer categories were required for therapeutic effect. No comparator	Not serious.	Serious. 52.9% reporting chronic pain		87.3% of sample reporting pain alleviation	Very low
			Campbell, G., Hall, W. D., Peacock, A., Lintzeris, N., Bruno, R., Larance, B., Nielsen, S., Cohen, M., Chan, G., Mattick, R. P., Blyth, F., Shanahan, M., Farrell, M., & Degenhardt, L. (2018). Effect of cannabis use in people with chronic non-cancer pain prescribed opioids: Findings from a 4-year prospective cohort study. Lancet Public Health, 3, e341-e350.	prospective, cohort	Study design. Participants were using ilicit cannabis, no structured medical supervision.	Serious. Those using cannabis had greater pain scores. Those using cannabis rated it as moderately effective (mean 6.5/10)	Not serious. Cannabis use. Opioid prescribed participants		Participants who used cannabis reported more pain on average. Causation could not be determined	Very low
			Clark, A. J., Ware, M. A., Yazer, E., Murray, T. J., & Lynch, M. E. (2004). Patterns of cannabis use among patients with multiple sclerosis. Neurology, 62(11), 2098-2100.	cross-sectional	Effectiveness only measured by users for those symptoms.	None	Serious. Only 12 reported cannabis use for pain. MS population	Serious. Small sample size of medicinal users		Low
			Degenhardt, L., Lintzeris, N., Campbell, G., Bruno, R., Cohen, M., Farrell, M., & Hall, W. D. (2015). Experience of adjunctive cannabis use for chronic non-cancer pain: Findings from the Pain and Opioids IN Treatment (POINT) study. Drug and Alcohol Dependence, 147, 144-150.	cross-sectional		Not serious. Quantities and frequency of cannabis consumption not measured	Serious. 16% of sample using cannabis for pain relief.	Not serious		Low
			Fanelli, G., De Carolis, G., Leonardi, C., Longobardi, A., Sarli, E., Allegri, M., & Schatman, M. E. (2017). Cannabis and intractable chronic pain: An explorative retrospective analysis of Italian cohort of 614 patients. Journal of Pain Research, 10, 1217-1224.	Retrospective case-series analysis	Dificult to compare compounds and administration routes to north american studies	Serious. 23.8% discontinued treatment (3.7% due to worsening of pain, 61.7% due to side effects) of those who continued 34.1% reported neither worsening nor an improvement	Not serious	Not serious. Large sample		Low
			Nugent, S. M., Yarborough, B. J., Smith, N. X., Dobscha, S. K., Deyo, R. A., Green, C. A., & Morasco, B. J. (2018). Patterns and correlates of medical cannabis use for pain among patients prescribed long-term opioid therapy. General Hospital Psychiatry, 50, 104-110.	cross-sectional	Selection bias (medical cannabis users typically see some benefit or stop using)	Not serious. 8% reported cannabis to be not helpful (1/5 on scale)	Not serious. Patients on long-term opioid therapy	Not serious. 87% rated at least 3/5 on effectiveness scale	66% of cannabis users reported medical cannabis to be at least moderately helpful in reducing pain	Low
			Tripp, D. A., Nickel, J. C., Katz, L., Krsmanovic, A., Ware, M., & Santor, D. (2014). A survey of cannabis (marijuana) use and self-reported benefit in men with chronic prostatitis/chronic pelvic pain syndrome. Canadian Urological Association Journal, 8(11-12), e901-e905.	Outpatient survey		Not serious	Serious. men with chronic prostatitis/chronic pelvic pain syndrome population	Serious. Non-sig. majority found benefit. Small sample by symptom		Low
Matt			Vigil, J. M., Stith, S. S., Adams, I. M., & Reeve, A. P. (2017). Associations between medical cannabis and prescription opioid use in chronic pain patients: A preliminary cohort study. PLoS ONE, 12(11), 1-13.	Cohort study	No blinding. Comparison group had previously declined referral for medicinal cannabis	Not serious. 97% reporting pain reduction due to cannabis use	Not serious. Chronic pain population	Not serious. Small sample size	Participants reported experiencing pain relief due to cannabis usage and a reduction in overall pain pre-post.	Moderate
Kevin			Ware, M. A., Doyle, C. R., Woods, R., Lynch, M. E., & Clark, A. J. (2003). Cannabis use for chronic non-cancer pain: Results of a prospective survey. Pain, 102, 211-216.	Prospective, cross-sectional	Selection bias. Only those using specifically for each symptom included in analysis for that symptom	Not serious. 1 subject reported cannabis made pain worse	Not serious. Chronic non-cancer pain population	Not serious. Small sample size		Low
Jay			Woolridge, E., Barton, S., Samuel, J., Osorio, J., Dougherty, A., & Holdcroft, A. (2005). Cannabis use in HIV for pain and other medical symptoms. Journal of Pain and Symptom Management, 29(4), 358-367.	Observational, Cross-sectional, Survey	Observational design. Dosing/route not included in analysis.	None. No participants reported either type of pain as becoming "little worse" or "much worse".	Serious. Patient population was HIV+, though not all reported pain (45% reported muscle pain, 37% reported nerve pain). Intervention included use of cannabis through any route (71% smoking).	Not serious	94% reported improvements in muscle pain, 90% reported improvements in nerve pain	Low
Matt			Yassin, M., Oron, A., & Robinson, D. (2019). Effect of adding medical cannabis to analgesic treatment in patients with low back pain related to fibromyalgia: An observational cross-over single study centre. Clinical and Experimental Rheumatology, 37(Suppl. 116), S13-S20.	Observational cross-over	No control/comparison	Not Serious	Not serious. Fibromyalgia population. Additional opioid treatment	Not serious. Narrow confidence intervals. Highly significant. Small sample size	Pain VAS relatively non-reponsive to opioid treatment	Low
Kevin			Abrams, D. I., Couey, P., Shade, S. B., Kelly, M. E., & Benowitz, N. L. (2011). Cannabinoid-opioid interaction in chronic pain. Clinical Pharmacology and Therapeutics, 90(6), 844-851.	Quasi-experimental, 2 arm intervention, no control	Not placebo-controlled	Not Serious	Not serious. Particiapnts using morphine or oxycodone	Serious. Large confidence intervals. change in pain was insignificant for oxycodone group. Small sample size		Moderate
			Bellnier, T., Brown, G., & Ortega, T. R. (2018). Preliminary evaluation of the efficacy, safety, and costs associated with the treatment of chronic pain with medical cannabis. Mental Health Clinician, 8(3), 110-115.	retrospective, mirror-image	small sample, lack of blinding, potential bias,	Not serious.	Not serious. Chronic pain population. Medical cannabis	Not serious. Small sample size		Moderate
Marie			Chan, S., Blake, A., Amiti, W., Bo, A., Zaki, P., Liying, Z., Lam, H., Slaven, M., Shaw, E., DeAngelis, C., Ganesh, V., Malek, L., Chow, E., & O'Hearn, S. (2017). Medical cannabis use for patients with post-traumatic stress disorder (PTSD). Journal of Pain Management, 10(4), 385-396.	Baseline, 4 month, 10 month surveys	Low survey compliance rate, specifcally at 10 months. Many patients not invited to complete followups (had not reached 4 months of treatment, had discontinued treatment etc)	Not serious	Not serious. PTSD population	Not serious. Small smaple size at 10 month follow up		Moderate
Jay			Cuñetti, L., Manzo, L., Peyraube, R., Amaiz, J., Curi, L., & Orihuela, S. (2017). Chronic pain treatment with cannabidiol in kidney transplant patients in Uruguay. Transplantation Proceedings, 50(2), 461-464.	No control intervention		Not serious.	Serious. Kidney transplant population. CBD Intervention	Serious. Small sample (7)		Very low
Matt			Haroutounian, S., Rosen, G., Shouval, R., & Davidson, E. (2008). Open-label, add-on study of tetrahydrocannabinol for chronic nonmalignant pain. Journal of Pain & Palliative Care, 22(3), 213-217.	open-label add on	Small sample. Results for specific outcome measures not reported	Serious. Large variance in duration of treatment. Mixed results	Not serious. THC intevrention. Chronic pain population	Serious. Small sample		Very low
Kevin			Haroutounian, S., Ratz, Y., Ginosar, Y., Furnmanov, K., Saifi, F., Meidan, R., & Davidson, E. (2016). The effect of medicinal cannabis on pain and quality-of-life outcomes in chronic pain: A prospective open-label study. Clinical Journal of Pain, 32(12), 1036-1043.	prospective, open-label	No control/comparison	Seirous. Heterogeneity in treatment routes analysed together.	Serious. Chronic pain population including cancer pain	Not serious. 26% reported deterioration	Sig. reduction in pain	Low
Marie			Hoggart, B., Ratcliffe, S., Ehler, E., Simpson, K., Hovorka, J., Lejcko, J., Taylor, L., Lauder, H., & Serpell, M. (2015). A multicentre, open-label, follow-on study to assess the long-term maintenance of effect, tolerance and safety of THC/CBD oromucosal spray in the management of neuropathic pain. Journal of Neurology, 262(1), 27-40.	open-label, follow on	Open-label	Not serious. All patients saw improvement	Not serious. Sativex intervention.	Not serious		Moderate
Jay			Poli, P., Crestani, F., Salvadori, C., Valenti, I., & Sannino, C. (2018). Medical cannabis in patients with chronic pain: Effect on pain relief, pain disability, and psychological aspects. A prospective non randomized single arm clinical trial. La Clinica Terapeutica, 169(3), e102-e107.	non randomized, single arm	High drop-out rate, open lable	Not serious. Both pain intensity and disability showed sig. improvements at 12 months	Not serious. Cannabis tea intervention.	Not serious		Moderate
Matt			Rog, D. J., Nurmikko, T. J., & Young, C. A. (2007). Oromucosal Δ9-tetrahydocannabinol/cannabidiol for neuropathic pain associated with multiple sclerosis: An uncontrolled, open-label, 2-year extension trial. Clinical Therapeutics 29(9), 2068-2079.	open-label, extension trial	Open label	Not serious. reduction in pain essentially flattened following RCT phase	Not serious. MS population. Sativex intervention	Not serious. Large sample, small CI		Moderate
Kevin			Russo, M., Naro, A., Leo, A., Sessa, E., D'Aleo, G., Bramanti, P., & Calabro, R. S. (2016). Evaluating Sativex in neuropathic pain management: A clinical and neurophysiological assessment in multiple sclerosis. Pain Medicine, 17(6), 1145-1154.	pre/post	Potential placebo effect	Not serious. No sig. reduction in no pain group. (in participants with low levels of baseline pain, scores remained unchanged)	Not serious. MS population. Sativex intervention	Serious. Small sample size		Low
Marie			Lynch, M. E., Young, J., & Alexander, J. (2006). A case series of petients using medicinal marihuana for management of chronic pain under the Canandian marihuana medical access regulations. Journal of Pain & Symptom Management, 32(5), 497-501.	case-series	No control/baseline	Serious. Large variability in medicines and pain results	Not serious. Medical cannabis for chronic pain	Not serious. Small sample size		Low
Warren			Ware, M. A., Gamsa, A., Persson, J., & Fitzcharles, M. (2002). Cannabis for chronic pain: Case series and implications for clinicians. Pain Research & Management, 7(2), 95-99.	case-series	lack of control, small sample, selection bias	Not serious. Wide variety of dose/consumption routes	Not serious. Chronic pain, herbal cannabis	Not serious. Small sample size		Low
	2) For patients living with HIV who experience chronic pain, does CBM, as compared with placebo, improve pain outcomes?		Abrams, D. I., Jay, C. A., Shade, S. B., Vizoso, H., Reda, H., Press, S., Kelly, M. E., Rowbotham, M. C., & Petersen, K. L. (2007). Cannabis in painful HIV-associated sensory neuropathy: a randomized placebo-controlled trial. Neurology, 68(7), 515-521.	RCT, double-blind,	Serious. Reported no serious adverse events, also reported one episode each of grade 3 (serious) dizziness and anxiety due to treatment. Modified ITT analysis: all patients who remianed in the study at each time point were included in the analyses.	None.	Not serious. Smoked cannabis intervention.	None. Sample size of 50.	Four withdrawls during intervention, none due to adverse events. 2 severe adverse events in the cannabis group (dizziness and anxiety) and 1 in the placebo group (anxiety)	Moderate
			Ellis, R. J., Toperoff, W., Vaida, F., van den Brande, G., Gonzales, J., Gouaux, B., Bentley, H., & Atkinson, J. H. (2009). Smoked medicinal cannabis for neuropathic pain in HIV: A randomized, crossover clinical trial. Neuropsychopharmacology, 34(3), 672-680.	RCT, double-blind, crossover	Not serious. Blinding was evaluated by asking participants to guess if they were receiving treatment or placebo, once they had experienced both participants were able to predict correctly. ITT analysis	Not serious. Participants titrated to preferred dosing (max 8% THC), smaller nominal doses in cannabis group than placebo.	Not serious. HIV population. Smoked cannabis intervention.	Serious. Small sample size. Overlapping confidence intervals.	Two withdrawls due to medication, one due to cough, one due to psychosis.	Moderate
			Woolridge, E., Barton, S., Samuel, J., Osorio, J., Dougherty, A., & Holdcroft, A. (2005). Cannabis use in HIV for pain and other medical symptoms. Journal of Pain and Symptom Management, 29(4), 358-367.	Observational, Cross-sectional, Survey	Observational design. Dosing/route not included in analysis.	None. No participants reported either type of pain as becoming "little worse" or "much worse".	Serious. not all reported pain (45% reported muscle pain, 37% reported nerve pain).	Not serious	94% reported improvements in muscle pain, 90% reported improvements in nerve pain	Low
	3) For patients living with multiple sclerosis who experience chronic pain, does CBM, as compared with placebo, improve pain outcomes?		Collin, C., Ehler, E., Waberzinek, G., Alsindi, Z., Davies, P., Powell, K., Notcutt, W., O'Leary, C., Ratcliffe, S., Nováková, I., Zapletalova, O.,Piková, J. & Ambler, Z. (2010). A double-blind, randomized, placebo-controlled, parallel-group study of Sativex, in subjects with symptoms of spasticity due to multiple sclerosis. Neurological Research, 32(5), 451-459.	randomized, double-blind, placebo-controlled, parallel group		Serious. Non significant improvements in pain.	None.	Very serious. Pain improvements found as non-significant.	Non sig. improvement. However, Post hoc analysis revealed that of the participants who achieved >30% improvement in spasicity, 76% also achieved >30% reduction in pain NRS	Low
			Corey-Bloom, J., Wolfson, T., Gamst, A., Jin, S., Marcotte, T. D., Bentley, H., & Gouaux, B. (2012). Smoked cannabis for spasticity in multiple sclerosis: A randomized, placebo-controlled trial. Canadian Medical Association Journal, 184(10), 1143-1150.	placebo-controlled, crossover trial, randomized	Authors note the challenge of maintaining blinding	None	Not serious. Short study length.	Not serious	Participants began with fairly low levels of pain	High
			Langford, R. M., Mares, J., Novotna, A., Vachova, M., Novakova, I., Notcutt, W., & Ratcliffe, S. (2012). A double-blind, randomized, placebo-controlled, parallel-group study of THC/CBD oromucosal spray in combination with the existing treatment regimen, in the relief of central neuropathic pain in patients with multiple sclerosis. Journal of Neurology, 260(4), 984-997.	RCT, double-blind, parallel group	Those on placebo took sig. more doses than those on treatment.	Serious. Conflicting results between intermediate time point and treatment end. Large placebo effect found compared with previous studies	Not serious. oromucosal spray	Serious. Overlapping Cis		Low
			Novotna, A., Mares, J., Ratcliffe, S., et al. (2011). A randomized, double-blind, placebo-controlled, parallel-group, enriched-design study of nabiximols (Sativex), as add-on therapy, in subjects with refractory spasticity caused by multiple sclerosis. European Journal of Neurology, 18, 1122–1131.	Randomized, double-blind, placebo-controlled, parellel-group	Unclear to what extent pain was experienced as a symptom at baseline.	Serious. Non significant reduction in bodily pain	Serious. Initial pain scores not reported. Oromucosal intervention.	Not serious	Only patients responsive to sativex (>20% reduction in sativex) included in double-blind Phase B	Low
			Rog, D. J., Nurmikko, T. J., Friede, T., & Young, C. A. (2005). Randomized, controlled trial of cannabis-based medicine in central pain in multiple sclerosis. Neurology, 65, 812-819.	randomized, double-blind, placebo-controlled		Not serious.	Not serious. Oromucosal spray intervention.	Not serious. Overlapping CI at baseline and at final treatment week	Sig. reductions in pain favouring CBM over placebo	High
			Wade, D. T., Makela, P., Robson, P., House, H., & Bateman, C. (2004). Do cannabis-based medicinal extracts have general or specific effects on symptoms in multiple sclerosis? A double-blind, randomized, placebo-controlled study on 160 patients. Multiple Sclerosis, 10(4), 434-441.	double-blind, randomized, placebo-controlled		Not serious. When patients with pain as primary symptom removed, difference became sig.	Not serious. Oromucosal spray intervention.	Serious. Large CI crossing zero	Large reductions in pain experienced in both treatment and placebo groups, not sig. different	Moderate
			Zajicek, J. P., Hobart, J. C., Slade, A., Barnes, D., Mattison, P. G. (2012). Multiple sclerosis and the extract of cannabis: Results of the MUSEC trial. Journal of Neurology, Neurosurgery & Psychiatry, 83(11), 1125-1132.	double-blind, placebo-controlled, randomized, phase III		Serious. Significnatly improved relief from body pain at 4 and 8 weeks but not at 12 weeks compared to placebo	Not serious. Cannabis extract intervention	Not serious		Moderate
			Zajicek, J. P., Sanders, H. P., Wright, D. E., Vickery, P. J., Ingram, W. M., Reilly, S. M., Nunn, A. J., Teare, L. J., Fox, P. J., & Thompson, A. J. (2005). Journal of Neurology, Neurosurgery and Psychiatry, 76(12), 1664-1669.	randomized, double-blinded, placebo-controlled	Between groups statistics not shown	Not serious. Extract group was more likely to show both pain improvement and deterioration compared with synthetic THC, which was more likley to cause no change.	Not serious. Extract intervention	Serious. 25% of cannabis extract reported pain deteriorated	Longer study (1 year)	Moderate
			Zajicek, J., Fox, P., Sanders, H., Wright, D., Vickery, J., Nunn, A., & Thompson, A. (2003). Cannabinoids for the treatment of spaxticity and other symptoms related to multiple sclerosis (CAMS study): Multicentre randomized placebo-controlled trial. The Lancet, 362, 1517-1526.	randomized, placebo-controlled	High unmasking	Serious. Less than half (46% reported improvements in pain, 32% same and 22% deterioration)	Not serious. Extract intervention.	Serious. Direction of effect inconsistent.		Moderate
			Clark, A. J., Ware, M. A., Yazer, E., Murray, T. J., & Lynch, M. E. (2004). Patterns of cannabis use among patients with multiple sclerosis. Neurology, 62(11), 2098-2100.	cross-sectional	Effectiveness only measured by users for those symptoms.	None	Serious. Only 12 reported cannabis use for pain. MS population	Serious. Small sample size of medicinal users		Low
			Rog, D. J., Nurmikko, T. J., & Young, C. A. (2007). Oromucosal Δ9-tetrahydocannabinol/cannabidiol for neuropathic pain associated with multiple sclerosis: An uncontrolled, open-label, 2-year extension trial. Clinical Therapeutics 29(9), 2068-2079.	open-label, extension trial	Open label	Not serious. reduction in pain essentially flattened following RCT phase	Not serious. Sativex intervention	Not serious. Large sample, small CI		Moderate
			Russo, M., Naro, A., Leo, A., Sessa, E., D'Aleo, G., Bramanti, P., & Calabro, R. S. (2016). Evaluating Sativex in neuropathic pain management: A clinical and neurophysiological assessment in multiple sclerosis. Pain Medicine, 17(6), 1145-1154.	pre/post	Potential placebo effect	Not serious. No sig. reduction in no pain group. (in participants with low levels of baseline pain, scores remained unchanged)	Not serious. Sativex intervention	Serious. Small sample size		Low
	4) For patients living with arthritis who experience chronic pain, does CBM, as compared with placebo, improve pain outcomes?		Blake, D. R., Robson, P., Ho, M., Jubb, R. W., & McCabe, C. S. (2006). Preliminary assessment of the efﬁcacy, tolerability and safety of a cannabis-based medicine (Sativex) in the treatment of pain caused by rheumatoid arthritis. Rheumatology, 45(1), 50-52.	randomized, double-blind, parallel group	None	Not serious. Non-normal distribution for outcome scores	None.	Serious. Fairly large confidence intervals, approaching zero.		Moderate
			Chan, S., Blake, A., Amiti, W., Bo, A., Zaki, P., Liying, Z., Lam, H., Slaven, M., Shaw, E., DeAngelis, C., Ganesh, V., Malek, L., Chow, E., & O'Hearn, S. (2017). Medical cannabis use for patients with post-traumatic stress disorder (PTSD). Journal of Pain Management, 10(4), 385-396.	Baseline, 4 month, 10 month surveys	Low survey compliance rate, specifcally at 10 months. Many patients not invited to complete followups (had not reached 4 months of treatment, had discontinued treatment etc)	Serious. 15% reporting deterioration	Not serious. PTSD population. Sub group experiencing arthritis	Serious. Non-significant improvement in arthritis		Low
	5) For patients living with fibromyalgia who experience chronic pain, does CBM, as compared with placebo, improve pain outcomes?		Yassin, M., Oron, A., & Robinson, D. (2019). Effect of adding medical cannabis to analgesic treatment in patients with low back pain related to fibromyalgia: An observational cross-over single study centre. Clinical and Experimental Rheumatology, 37(Suppl. 116), S13-S20.	Observational cross-over	No control/comparison	Not Serious	Not serious. Additional opioid treatment	Not serious. Narrow confidence intervals. Highly significant. Small sample size	Pain VAS relatively non-reponsive to opioid treatment	Low
	6) In patients living with chronic migraine or headache, does the use of CBM, as compared with placebo, improve pain outcomes?		Rhyne, D. N., Anderson, S. L., Gedde, M., & Borgelt, L. M. (2016). Effects of medical marijuana on migraine headache frequency in an adult population. Pharmacotherapy, 36(5), 505-510.	Retrospective chart review	Cross-sectional design	not serious. 2.5% had increased frequency of headache	Not serious	Not serious		Moderate
			Woolridge, E., Barton, S., Samuel, J., Osorio, J., Dougherty, A., & Holdcroft, A. (2005). Cannabis use in HIV for pain and other medical symptoms. Journal of Pain and Symptom Management, 29(4), 358-367.	Observational, Cross-sectional, Survey	Observational design. Selection bia	Not serious.	Serious. HIV population, not all experiencing pain	Not serious	65% of the 46 pateints experiencing headcahes reported improvement due to cannabis (sig)	Low
			Chan, S., Blake, A., Amiti, W., Bo, A., Zaki, P., Liying, Z., Lam, H., Slaven, M., Shaw, E., DeAngelis, C., Ganesh, V., Malek, L., Chow, E., & O'Hearn, S. (2017). Medical cannabis use for patients with post-traumatic stress disorder (PTSD). Journal of Pain Management, 10(4), 385-396.	Baseline, 4 month, 10 month surveys	Low survey compliance rate, specifcally at 10 months. Many patients not invited to complete followups (had not reached 4 months of treatment, had discontinued treatment etc)	Not serious	Not serious. PTSD population. Sub group experiencing migraines	Serious. Non-significant improvement. Small sample size		Low
			Nicolodi, M., Sandoval, V., & Torrini, A. (2017). Therapeutic use of cannabinoids - dose finding, effects and pilot data of effects in chronic migraine and cluster headache. European Journal of Neurology, 24, (Suppl. 1), 287.	Test-Retest	Just an abstract, very limited data, not clear		Not serious. Chronic headache population.		Grey literature	Very low
	7) In patients suffering from chronic pain not responsive to, or intolerant of, no pharmacologic treatment, how and when may CBM be used to improve nausea?		Bonn-Miller, M. O., Boden, M. T., Bucossi, M. M., & Babson, K. A. (2014). Self-reported cannabis use characteristics, patterns and helpfulness among medical cannabis users. The American Journal of Drug and Alcohol Abuse, 40(1), 23-30.	cross-sectional	Cross-sectional design limits causational implications. No comparator.	Not serious	Serious. Medical cannabis patient population. Not consistently chronic pain.	Serious. Large standard deviations on 5 point scale	Moderately helpful. Of those participants reporting nausea as a condition, the mean helfulness of cannabis was 3.30/5 (1.38 SD)	Very low
			Tripp, D. A., Nickel, J. C., Katz, L., Krsmanovic, A., Ware, M., & Santor, D. (2014). A survey of cannabis (marijuana) use and self-reported benefit in men with chronic prostatitis/chronic pelvic pain syndrome. Canadian Urological Association Journal, 8(11-12), e901-e905.	Outpatient survey	5 categories combined to make 2 in analysis (Much worse, slightly worse, same -> worse/no change	Not serious	Serious. men with chronic prostatitis/chronic pelvic pain syndrome population	Serious. Non-sig. majority found benefit. Small sample by symptom		Low
			Woolridge, E., Barton, S., Samuel, J., Osorio, J., Dougherty, A., & Holdcroft, A. (2005). Journal of Pain and Symptom Management, 29(4), 358-367.	Observational, Cross-sectional, Survey	Observational design. Selection bia	Not serious.	Serious. HIV population, not all experiencing pain	Not serious	93% of the 62 patients experiencing nausea reported improvement due to cannabis (sig)	Low
			Lynch, M. E., Young, J., & Alexander, J. (2006). A case series of petients using medicinal marihuana for management of chronic pain under the Canandian marihuana medical access regulations. Journal of Pain & Symptom Management, 32(5), 497-501.	case-series	No control/baseline	Serious. Large variability in medicines	Serious. Medical cannabis for chronic pain. Patients not all neccessarily experiencing other symptoms	Not serious. Small sample size	13/30 reported moderate to complete relief of nausea	Very low
			Ware, M. A., Gamsa, A., Persson, J., & Fitzcharles, M. (2002). Cannabis for chronic pain: Case series and implications for clinicians. Pain Research & Management, 7(2), 95-99.	case-series	lack of control, small sample, selection bias	Not serious. Wide variety of dose/consumption routes	Not serious. Chronic pain, herbal cannabis	Not serious. Small sample size	6 reported cannabis improved nausea, 6 reported no change	Low
	8) In patients suffering from chronic pain not responsive to, or intolerant of, no pharmacologic treatment, does CBM improve sleep and symptoms of sleep deprivation?		Berman, J. S., Symonds, C., & Birch, R. (2004). Efficacy of two cannabis based medicinal extracts for relief of central neuropathic pain from brachial plexus avulsion: Results of a randomized controlled trial. Pain, 112, 299-306.	randomized, double-blind, placebo-controlled, three period crossover	Not serious.	None	Not serious. Population of brachial plexus root avulsion patients, all experiencing chronic pain. Intervervention specific to 2 whole plant extracts.	Not serious. Fairly large CI, close to zero in each treatment	Placebo produced improvement in sleep quality, but not in sleep disturbances.	High
			Blake, D. R., Robson, P., Ho, M., Jubb, R. W., & McCabe, C. S. (2006). Preliminary assessment of the efﬁcacy, tolerability and safety of a cannabis-based medicine (Sativex) in the treatment of pain caused by rheumatoid arthritis. Rheumatology, 45(1), 50-52.	randomized, double-blind, parallel group	Sleep quality reported as sig. improving, however NRS (numerical rating scale) data reported as changing by -1.17. Unclear if the scale measured sleep disturbance, or if misreporting	Not serious.	Not serious.	Not serious.	Drowsiness not found to be more common in treatment group.	High
			Collin, C., Ehler, E., Waberzinek, G., Alsindi, Z., Davies, P., Powell, K., Notcutt, W., O'Leary, C., Ratcliffe, S., Nováková, I., Zapletalova, O.,Piková, J. & Ambler, Z. (2010). A double-blind, randomized, placebo-controlled, parallel-group study of Sativex, in subjects with symptoms of spasticity due to multiple sclerosis. Neurological Research, 32(5), 451-459.	randomized, double-blind, placebo-controlled, parallel group		Serious. Non significant improvements in pain.	Not serious. MS population	Very serious. Pain improvements found as non-significant.	Non sig. improvement. However, Post hoc analysis revealed that of the participants who achieved >30% improvement in spasicity, 61% also achieved >30% reduction in sleep quality NRS	Low
			Langford, R. M., Mares, J., Novotna, A., Vachova, M., Novakova, I., Notcutt, W., & Ratcliffe, S. (2012). A double-blind, randomized, placebo-controlled, parallel-group study of THC/CBD oromucosal spray in combination with the existing treatment regimen, in the relief of central neuropathic pain in patients with multiple sclerosis. Journal of Neurology, 260(4), 984-997.	RCT, double-blind, parallel group		Serious. Conflicting results between Phase A (RCT) and Phase B (randomized-wthdrawl)	Not serious. MS population, oromucosal spray	Serious. Overlapping CI	During phase B (randomized withdrawl) a sig. difference in sleep quality in favour of treatment was found.	Low
			Notcutt, W., Price, M., Miller, R., Newport, S., Phillips, C., Simmons, S., & Sansom, C. (2004). Initial experiences with medicinal extracts of cannabis for chronic pain: Results from 34 'N of 1' studies. Anaesthesia, 59, 440-452.	N of 1 methodology. Open-label period, followed by randomized, placebo-controlled, double-blind, crossover trial		Not serious. 7 participants were given THC:CBD mixture as escape medication. First 6 patients recieved spray as aerosol, subsequent through pump action spray.	Not serious. CBM extracts intervention	Not serious	THC:CBD, THC, and CBD were all sig. better than placebo for sleep quality. Mean sleep duration also increased, with THC:CBD followed by THC producing the longest mean sleep duration.	High
			Novotna, A., Mares, J., Ratcliffe, S., et al. (2011). A randomized, double-blind, placebo-controlled, parallel-group, enriched-design study of nabiximols (Sativex), as add-on therapy, in subjects with refractory spasticity caused by multiple sclerosis. European Journal of Neurology, 18, 1122–1131.	Randomized, double-blind, placebo-controlled, parellel-group	Unclear to what extent pain was experienced as a symptom at baseline.	None	Not serious. MS population, unclear of severity of chronic pain at baseline	Not serious	Only patients responsive to sativex (>20% reduction in sativex) included in double-blind Phase B	Moderate
			Nurmikko, T. J., Serpell, M. G., Hoggart, B., Toomey, P. J., Morlion, B. J., & Haines, D. (2007). Sativex successfully treats neuropathic pain characterized by allodynia: A randomized, double-blind, placebo-controlled clinical trial. Pain, 133, 210-220.	randomized, double-blind, placebo-controlled	Fairly high dropout rate due to AE (18% of sativex group, 3% of placebo)	Not serious.	Not serious. Oromucosal spray intervention. Allodynia-experiencing population	Not serious. Small CI		High
			Rog, D. J., Nurmikko, T. J., Friede, T., & Young, C. A. (2005). Randomized, controlled trial of cannabis-based medicine in central pain in multiple sclerosis. Neurology, 65, 812-819.	randomized, double-blind, placebo-controlled		Not serious.	Not serious. Oromucosal spray intervention. MS population	Not serious. Overlapping CI at baseline and at final treatment week	Sig. reductions in sleep favouring CBM over placebo	High
			Serpell, M., Ratcliffe, S., Hovorka, J., Schofield, M., Taylor, L., Lauder, H., & Ehler, E. (2014). A double-blind, randomized, placebo-controlled, parallel group study of THC/CBD spray in peripheral neuropathic pain treatment. European Journal of Pain, 18(7), 999-1012.	randomized, placebo-controlled, double-blind		None	Not serious. Oromucosal spray intervention	Not serious. CI approaching zero		High
			Wade, D. T., Robson, P., House, H., Makela, P., & Aram, J. (2003). A preliminary controlled study to determine whether whole-plant cannabis extracts can improve intractable neurogenic symptoms. Clinical Rehbailitation, 17(1), 21-29.	a series of double-blind, randomized, placebo-controlled, single-patient cross-over trials	Access to THC:CBD as rescue medication. Great variability in doses used.	Serious. THC:CBD reached significance, THC and CBD alone did not. Initial titration not consistent across patients.	Serious. Neurological condition population, not all patients reporting pain.	Not serious. Small sample size		Moderate
			Wade, D. T., Makela, P., Robson, P., House, H., & Bateman, C. (2004). Do cannabis-based medicinal extracts have general or specific effects on symptoms in multiple sclerosis? A double-blind, randomized, placebo-controlled study on 160 patients. Multiple Sclerosis, 10(4), 434-441.	double-blind, randomized, placebo-controlled		Not serious. Amount (time) of sleep not significantly different. Percieved sleep quality was.	Not serious. Oromucosal spray intervention. MS population	Not serious. CI approaching zero		High
			Ware, M. A., Wang, T., Shapiro, S, Robinson, A., Ducruet, T., Huynh, T., Gamsa, A., Bennett, G. J., & Collet, J. (2010). Smoked cannabis for chronic neuropathic pain: A randomized controlled trial. Canadian Medical Association Journal, 182(14), e694-e701.	double-blind, randomized, placebo-controlled, four period crossover		Not serious. No sig. difference between 0%, 2.5% and 6% THC for any sleep quality indicators	Not serious. Smoked cannabis intervention	Not serious.		High
			Zajicek, J. P., Hobart, J. C., Slade, A., Barnes, D., Mattison, P. G. (2012). Multiple sclerosis and the extract of cannabis: Results of the MUSEC trial. Journal of Neurology, Neurosurgery & Psychiatry, 83(11), 1125-1132.	double-blind, placebo-controlled, randomized, phase III		None	Not serious. MS population. Cannabis extract intervention	Not serious		High
			Zajicek, J. P., Sanders, H. P., Wright, D. E., Vickery, P. J., Ingram, W. M., Reilly, S. M., Nunn, A. J., Teare, L. J., Fox, P. J., & Thompson, A. J. (2005). Journal of Neurology, Neurosurgery and Psychiatry, 76(12), 1664-1669.	randomized, double-blinded, placebo-controlled	Between groups statistics not shown	Not serious. Extract group was slightly more likely to show both sleep improvement and deterioration compared with synthetic THC, which was more likley to cause no change.	Not serious. Extract intervention. MS population	Serious. 14% of cannabis extract reported sleep deteriorated	Longer study (1 year)	Moderate
			Zajicek, J., Fox, P., Sanders, H., Wright, D., Vickery, J., Nunn, A., & Thompson, A. (2003). Cannabinoids for the treatment of spaxticity and other symptoms related to multiple sclerosis (CAMS study): Multicentre randomized placebo-controlled trial. The Lancet, 362, 1517-1526.	randomized, placebo-controlled	High unmasking	Serious. 12% reporting deterioration	Not serious. Extract intervention. MS population	Serious. Direction of effect inconsistent.		Moderate
			Bonn-Miller, M. O., Boden, M. T., Bucossi, M. M., & Babson, K. A. (2014). Self-reported cannabis use characteristics, patterns and helpfulness among medical cannabis users. The American Journal of Drug and Alcohol Abuse, 40(1), 23-30.	cross-sectional	Cross-sectional design limits causational implications. No comparator.	Not serious	Serious. Medical cannabis patient population. Not consistently chronic pain.	Serious. Large standard deviations on 5 point scale	Moderately helpful. Of those participants reporting insomnia as a condition, the mean helpfulness of cannabis was 3.14/5 (1.35 SD)	Very low
			Brunt, T. M., van Genugten, M., Honer-Snoeken, K., van de Velde, M. J., & Niesink, R. J. M. (2014). Therapeutic satisfaction and subjecive effects of different strains of pharmacuetical-grade cannabis. Journal of Clinical Psychophamacology, 34(3), 344-349.	cross-sectional	Two answer categories were required for therapeutic effect. No comparator. Unclear baseline sleep quality/insomnia	Not serious.	Serious. Only 52.9% reporting chronic pain	Not serious	46.1% of sample reporting sleep improvement	Very low
			Clark, A. J., Ware, M. A., Yazer, E., Murray, T. J., & Lynch, M. E. (2004). Patterns of cannabis use among patients with multiple sclerosis. Neurology, 62(11), 2098-2100.	cross-sectional	Effectiveness only measured by users for those symptoms.	None	Very serious. Only 12 reported cannabis use for pain. Not all participants using cannabis for sleep neccessarily experienced pain. MS population	Serious. Small sample size of medicinal users	Of the 18 patients using cannabis for sleep 17 found it to be moderately-completely helpful.	Low
			Tripp, D. A., Nickel, J. C., Katz, L., Krsmanovic, A., Ware, M., & Santor, D. (2014). A survey of cannabis (marijuana) use and self-reported benefit in men with chronic prostatitis/chronic pelvic pain syndrome. Canadian Urological Association Journal, 8(11-12), e901-e905.	Outpatient survey	5 categories combined to make 2 in analysis (Much worse, slightly worse, same -> worse/no change	Not serious	Serious. men with chronic prostatitis/chronic pelvic pain syndrome population	Serious. Non-sig. majority found benefit. Small sample by symptom		Low
			Ware, M. A., Doyle, C. R., Woods, R., Lynch, M. E., & Clark, A. J. (2003). Cannabis use for chronic non-cancer pain: Results of a prospective survey. Pain, 102, 211-216.	Prospective, cross-sectional	Selection bias. Only those using specifically for each symptom included in analysis for that symptom	Not serious. 8% reporting weak or not effective	Not serious. Chronic non-cancer pain population	Not serious. Small sample size		Low
			Chan, S., Blake, A., Amiti, W., Bo, A., Zaki, P., Liying, Z., Lam, H., Slaven, M., Shaw, E., DeAngelis, C., Ganesh, V., Malek, L., Chow, E., & O'Hearn, S. (2017). Medical cannabis use for patients with post-traumatic stress disorder (PTSD). Journal of Pain Management, 10(4), 385-396.	Baseline, 4 month, 10 month surveys	Low survey compliance rate, specifcally at 10 months. Many patients not invited to complete followups (had not reached 4 months of treatment, had discontinued treatment etc)	Not serious	Not serious. PTSD population. Sub group experiencing sleep issues	Serious. Small sample size		Moderate
			Haroutounian, S., Ratz, Y., Ginosar, Y., Furnmanov, K., Saifi, F., Meidan, R., & Davidson, E. (2016). The effect of medicinal cannabis on pain and quality-of-life outcomes in chronic pain: A prospective open-label study. Clinical Journal of Pain, 32(12), 1036-1043.	prospective, open-label	No control/comparison	Seirous. Heterogeneity in treatment routes analysed together.	Serious. Chronic pain population including cancer pain	Not serious.		Moderate
			Hoggart, B., Ratcliffe, S., Ehler, E., Simpson, K., Hovorka, J., Lejcko, J., Taylor, L., Lauder, H., & Serpell, M. (2015). A multicentre, open-label, follow-on study to assess the long-term maintenance of effect, tolerance and safety of THC/CBD oromucosal spray in the management of neuropathic pain. Journal of Neurology, 262(1), 27-40.	open-label, follow on	Open-label	Not serious.	Not serious. Sativex intervention.	Not serious		Moderate
			Lynch, M. E., Young, J., & Alexander, J. (2006). A case series of petients using medicinal marihuana for management of chronic pain under the Canandian marihuana medical access regulations. Journal of Pain & Symptom Management, 32(5), 497-501.	case-series	No control/baseline	Serious. Large variability in medicines	Serious. Medical cannabis for chronic pain. Patients not all neccessarily experiencing other symptoms	Not serious. Small sample size	22/30 reported moderate to complete relief of poor sleep	Very low
			Ware, M. A., Gamsa, A., Persson, J., & Fitzcharles, M. (2002). Cannabis for chronic pain: Case series and implications for clinicians. Pain Research & Management, 7(2), 95-99.	case-series	lack of control, small sample, selection bias	Not serious. Wide variety of dose/consumption routes	Not serious. Chronic pain, herbal cannabis	Not serious. Small sample size	11 reported cannabis improved sleep, 3 reported no change	Low
	9) In patients suffering from chronic pain not responsive to, or intolerant of, no pharmacologic treatment, does CBM improve appetite deficiencies?		Wade, D. T., Robson, P., House, H., Makela, P., & Aram, J. (2003). A preliminary controlled study to determine whether whole-plant cannabis extracts can improve intractable neurogenic symptoms. Clinical Rehbailitation, 17(1), 21-29.	a series of double-blind, randomized, placebo-controlled, single-patient cross-over trials	Access to THC:CBD as rescue medication. Great variability in doses used.	Very serious. Appetite scores higher during baseline testing and initial open-label CBD:THC treatment. CBD:THC treatment and CBD did not signifcantly improve appetite compared with placebo. Initial titration not consistent across patients.	Serious. Neurological condition population, not all patients reporting pain.	Not serious. Small sample size		Low
			Bonn-Miller, M. O., Boden, M. T., Bucossi, M. M., & Babson, K. A. (2014). Self-reported cannabis use characteristics, patterns and helpfulness among medical cannabis users. The American Journal of Drug and Alcohol Abuse, 40(1), 23-30.	cross-sectional	Cross-sectional design limits causational implications. No comparator.	Not serious	Serious. Medical cannabis patient population. Not consistently chronic pain.	Serious. Large standard deviations on 5 point scale	Moderately helpful. Of those participants reporting appetite problems as a condition, the mean helpfulness of cannabis was 3.61/5 (1.26 SD)	Very low
			Woolridge, E., Barton, S., Samuel, J., Osorio, J., Dougherty, A., & Holdcroft, A. (2005). Journal of Pain and Symptom Management, 29(4), 358-367.	Observational, Cross-sectional, Survey	Observational design. Selection bia	Not serious.	Serious. HIV population, not all experiencing pain	Not serious	97% of the 111 patients experiencing lack of appetite reported improvement due to cannabis (sig)	Low
			Chan, S., Blake, A., Amiti, W., Bo, A., Zaki, P., Liying, Z., Lam, H., Slaven, M., Shaw, E., DeAngelis, C., Ganesh, V., Malek, L., Chow, E., & O'Hearn, S. (2017). Medical cannabis use for patients with post-traumatic stress disorder (PTSD). Journal of Pain Management, 10(4), 385-396.	Baseline, 4 month, 10 month surveys	Low survey compliance rate, specifcally at 10 months. Many patients not invited to complete followups (had not reached 4 months of treatment, had discontinued treatment etc)	Serious. Non-sig. change	Not serious. PTSD population.	Serious. Small sample size at 10 month follow up	Small improvements in the number of participants reporting severe and moderate difficulty at 4 and 10 months	Low
			Lynch, M. E., Young, J., & Alexander, J. (2006). A case series of petients using medicinal marihuana for management of chronic pain under the Canandian marihuana medical access regulations. Journal of Pain & Symptom Management, 32(5), 497-501.	case-series	No control/baseline	Serious. Large variability in medicines	Serious. Medical cannabis for chronic pain. Patients not all neccessarily experiencing other symptoms	Not serious. Small sample size	14/30 reported moderate to complete relief of poor appetite	Very low
			Ware, M. A., Gamsa, A., Persson, J., & Fitzcharles, M. (2002). Cannabis for chronic pain: Case series and implications for clinicians. Pain Research & Management, 7(2), 95-99.	case-series	lack of control, small sample, selection bias	Not serious. Wide variety of dose/consumption routes	Not serious. Chronic pain, herbal cannabis	Not serious. Small sample size	9 reported cannabis improved appetite, 6 reported no change	Low
			Wilsey, B., Marcotte, T., Tsodikov, A., Millman, J., Bentley, H., Gouaux, B., & Fishman, S. (2008). A randomized, placebo-controlled, crossover trial of cannabis cigarettes in neuropathic pain. Journal of Pain, 9(6), 506-521.	randomized, placebo-controlled, double-blind, crossover	Very short time period. Limited data presented specific to hunger increases	Not serious	Not serious. Smoked cannabis intervention	Not serious. Small sample size		Moderate
	10) In patients suffering from chronic pain not responsive to, or intolerant of, no pharmacologic treatment, does CBM improve post-traumatic stress disorder and related symptoms?		Bonn-Miller, M. O., Boden, M. T., Bucossi, M. M., & Babson, K. A. (2014). Self-reported cannabis use characteristics, patterns and helpfulness among medical cannabis users. The American Journal of Drug and Alcohol Abuse, 40(1), 23-30.	cross-sectional	Cross-sectional design limits causational implications. No comparator.	Not serious	Serious. Medical cannabis patient population. Not consistently chronic pain.	Serious. Large standard deviations on 5 point scale	Moderately helpful. Of those participants reporting PTSD as a condition, the mean helpfulness of cannabis was 3.47/5 (1.37 SD)	Very low
			Chan, S., Blake, A., Amiti, W., Bo, A., Zaki, P., Liying, Z., Lam, H., Slaven, M., Shaw, E., DeAngelis, C., Ganesh, V., Malek, L., Chow, E., & O'Hearn, S. (2017). Medical cannabis use for patients with post-traumatic stress disorder (PTSD). Journal of Pain Management, 10(4), 385-396.	Baseline, 4 month, 10 month surveys	Low survey compliance rate, specifcally at 10 months. Many patients not invited to complete followups (had not reached 4 months of treatment, had discontinued treatment etc)	Not serious	Not serious. Outcome measure of QoL. Other symptoms included depression, anxiety, sleep problems, headache	Serious. Small sample size at 10 month follow up	From baseline to 4-month and 10-month FU, improvements in all QOL indicators were observed; for the overall QOL item, significantly more patients reported having ‘good’ or ‘very good’	Moderate
	11) In patients suffering from chronic pain not responsive to, or intolerant of, no pharmacologic treatment, does CBM improve symptoms of anxiety?		Rog, D. J., Nurmikko, T. J., Friede, T., & Young, C. A. (2005). Randomized, controlled trial of cannabis-based medicine in central pain in multiple sclerosis. Neurology, 65, 812-819.	randomized, double-blind, placebo-controlled	data for anxiety and depression as secondary outcomes not shown		Not serious. Oromucosal spray intervention. MS population	Serious. CI and p values not reported	No difference between groups in mean changes on HADS measure of anxiety and depression	Low
			Ware, M. A., Wang, T., Shapiro, S, Robinson, A., Ducruet, T., Huynh, T., Gamsa, A., Bennett, G. J., & Collet, J. (2010). Smoked cannabis for chronic neuropathic pain: A randomized controlled trial. Canadian Medical Association Journal, 182(14), e694-e701.	double-blind, randomized, placebo-controlled, four period crossover	Subscale provides a combined anxiety and depression score.	Not serious. Not sig. at lower % THC doses. Anxiety reported as an AE in one patient in 6%THC period	Not serious. Smoked cannabis intervention	Not serious.		High
			Weizman, L., Dayan, L., Brill, S., Nahman-Averbuch, H., Hendler, T., Jacob, G., & Sharon, H. (2018). Cannabis analgesia in chronic neuropathic pain is associated with altered brain connectivity. Neurology, 91(14), e1-e10.	randomized, double-blind, placebo controlled, cross-over	Anxiety data not presented. Very short time period. Women excluded from study.		Not serious. THC oil intervention	Serious. Small sample size	Anxiety did not change significantly post THC administration compared with placebo.	Low
			Bonn-Miller, M. O., Boden, M. T., Bucossi, M. M., & Babson, K. A. (2014). Self-reported cannabis use characteristics, patterns and helpfulness among medical cannabis users. The American Journal of Drug and Alcohol Abuse, 40(1), 23-30.	cross-sectional	Cross-sectional design limits causational implications. No comparator.	Not serious	Serious. Medical cannabis patient population. Not consistently chronic pain.	Serious. Large standard deviations on 5 point scale	Moderately helpful. Of those participants reporting anxiety as a condition, the mean helpfulness of cannabis was 3.26/5 (1.30 SD)	Very low
			Woolridge, E., Barton, S., Samuel, J., Osorio, J., Dougherty, A., & Holdcroft, A. (2005). Journal of Pain and Symptom Management, 29(4), 358-367.	Observational, Cross-sectional, Survey	Observational design. Selection bia	Not serious.	Serious. HIV population, not all experiencing pain	Not serious	93% of the 98 patients experiencing anxiety reported improvement due to cannabis (sig)	Low
			Chan, S., Blake, A., Amiti, W., Bo, A., Zaki, P., Liying, Z., Lam, H., Slaven, M., Shaw, E., DeAngelis, C., Ganesh, V., Malek, L., Chow, E., & O'Hearn, S. (2017). Medical cannabis use for patients with post-traumatic stress disorder (PTSD). Journal of Pain Management, 10(4), 385-396.	Baseline, 4 month, 10 month surveys	Low survey compliance rate, specifcally at 10 months. Many patients not invited to complete followups (had not reached 4 months of treatment, had discontinued treatment etc)	Serious. Non-significant change	Not serious. PTSD population	Serious. Small sample size at 10 month follow up		Low
			Poli, P., Crestani, F., Salvadori, C., Valenti, I., & Sannino, C. (2018). Medical cannabis in patients with chronic pain: Effect on pain relief, pain disability, and psychological aspects. A prospective non randomized single arm clinical trial. La Clinica Terapeutica, 169(3), e102-e107.	non randomized, single arm	High drop-out rate, open lable	Not serious. Lowest scored at 3 months	Not serious. Cannabis tea intervention.	Not serious		Moderate
			Lynch, M. E., Young, J., & Alexander, J. (2006). A case series of petients using medicinal marihuana for management of chronic pain under the Canandian marihuana medical access regulations. Journal of Pain & Symptom Management, 32(5), 497-501.	case-series	No control/baseline	Serious. Large variability in medicines	Serious. Medical cannabis for chronic pain. Patients not all neccessarily experiencing other symptoms	Not serious. Small sample size	11/30 reported moderate to complete relief of anxiety	Very low
	12) In patients suffering from chronic pain not responsive to, or intolerant of, no pharmacologic treatment, does CBM improve depressive symptoms?		Langford, R. M., Mares, J., Novotna, A., Vachova, M., Novakova, I., Notcutt, W., & Ratcliffe, S. (2012). A double-blind, randomized, placebo-controlled, parallel-group study of THC/CBD oromucosal spray in combination with the existing treatment regimen, in the relief of central neuropathic pain in patients with multiple sclerosis. Journal of Neurology, 260(4), 984-997.	RCT, double-blind, parallel group	Very little data provided for mental health secondary outcome		Very serious. "Mental Health" score rather than depressive symptoms instrument. MS population, oromucosal spray		Non. sig difference between treatment and placebo 1 case of depression recorded as AE.	Very low
			Notcutt, W., Price, M., Miller, R., Newport, S., Phillips, C., Simmons, S., & Sansom, C. (2004). Initial experiences with medicinal extracts of cannabis for chronic pain: Results from 34 'N of 1' studies. Anaesthesia, 59, 440-452.	N of 1 methodology. Open-label period, followed by randomized, placebo-controlled, double-blind, crossover trial	Results only presented from baseline to end of study. No comparison between groups.		Serious. CBME not compared to placebo	Serious. Large IQR and absolute ranges.		Very low
			Novotna, A., Mares, J., Ratcliffe, S., et al. (2011). A randomized, double-blind, placebo-controlled, parallel-group, enriched-design study of nabiximols (Sativex), as add-on therapy, in subjects with refractory spasticity caused by multiple sclerosis. European Journal of Neurology, 18, 1122–1131.	Randomized, double-blind, placebo-controlled, parellel-group	data not shown	Not serious	Not serious. Depressive symptom outcome variable. MS population, oromucosal intervention, unclear of severity of chronic pain at baseline		No difference found in 'mental health' outcome as well	Moderate
			Rog, D. J., Nurmikko, T. J., Friede, T., & Young, C. A. (2005). Randomized, controlled trial of cannabis-based medicine in central pain in multiple sclerosis. Neurology, 65, 812-819.	randomized, double-blind, placebo-controlled	data for anxiety and depression as secondary outcomes not shown		Not serious. Oromucosal spray intervention. MS population	Serious. CI and p values not reported	No difference between groups in mean changes on HADS measure of anxiety and depression	Low
			Wade, D. T., Makela, P., Robson, P., House, H., & Bateman, C. (2004). Do cannabis-based medicinal extracts have general or specific effects on symptoms in multiple sclerosis? A double-blind, randomized, placebo-controlled study on 160 patients. Multiple Sclerosis, 10(4), 434-441.	double-blind, randomized, placebo-controlled		None	Not serious. Oromucosal spray intervention. MS population	Not serious. CI crossing	Non-sig. difference in depressive symptom change between placebo and CBM	High
			Ware, M. A., Wang, T., Shapiro, S, Robinson, A., Ducruet, T., Huynh, T., Gamsa, A., Bennett, G. J., & Collet, J. (2010). Smoked cannabis for chronic neuropathic pain: A randomized controlled trial. Canadian Medical Association Journal, 182(14), e694-e701.	double-blind, randomized, placebo-controlled, four period crossover	Subscale provides a combined anxiety and depression score.	Not serious. Not sig. at lower % THC doses.	Not serious. Smoked cannabis intervention. Anxiety included in outcome measurement	Not serious.		High
			Zajicek, J. P., Sanders, H. P., Wright, D. E., Vickery, P. J., Ingram, W. M., Reilly, S. M., Nunn, A. J., Teare, L. J., Fox, P. J., & Thompson, A. J. (2005). Journal of Neurology, Neurosurgery and Psychiatry, 76(12), 1664-1669.	randomized, double-blinded, placebo-controlled	Between groups statistics not shown	Not serious.	Not serious. Extract intervention. MS population	Serious. 50% of extract group saw no change, 16% saw deterioration in depression	Found no significant difference in depression change scores between groups	Moderate
			Zajicek, J., Fox, P., Sanders, H., Wright, D., Vickery, J., Nunn, A., & Thompson, A. (2003). Cannabinoids for the treatment of spaxticity and other symptoms related to multiple sclerosis (CAMS study): Multicentre randomized placebo-controlled trial. The Lancet, 362, 1517-1526.	randomized, placebo-controlled	High unmasking	Serious. 36% improvement, 37% same, 28% deterioration	Not serious. Extract intervention. MS population	Serious. No sig. difference	No sig. difference between placebo and cannabis extract on depression scores	Low
			Clark, A. J., Ware, M. A., Yazer, E., Murray, T. J., & Lynch, M. E. (2004). Patterns of cannabis use among patients with multiple sclerosis. Neurology, 62(11), 2098-2100.	cross-sectional	Effectiveness only measured by users for those symptoms.	None	Very serious. Only 12 reported cannabis use for pain. Not all participants using cannabis for sleep neccessarily experienced pain. MS population	Serious. Small sample size of medicinal users	All 16 patients using cannabis for mood found it to be moderately-completely helpful.	Low
			Woolridge, E., Barton, S., Samuel, J., Osorio, J., Dougherty, A., & Holdcroft, A. (2005). Journal of Pain and Symptom Management, 29(4), 358-367.	Observational, Cross-sectional, Survey	Observational design. Selection bia	Not serious.	Serious. HIV population, not all experiencing pain	Not serious	86% of the 94 patients experiencing depression reported improvement due to cannabis (sig)	Low
			Chan, S., Blake, A., Amiti, W., Bo, A., Zaki, P., Liying, Z., Lam, H., Slaven, M., Shaw, E., DeAngelis, C., Ganesh, V., Malek, L., Chow, E., & O'Hearn, S. (2017). Medical cannabis use for patients with post-traumatic stress disorder (PTSD). Journal of Pain Management, 10(4), 385-396.	Baseline, 4 month, 10 month surveys	Low survey compliance rate, specifcally at 10 months. Many patients not invited to complete followups (had not reached 4 months of treatment, had discontinued treatment etc)	Serious. Non-significant change	Not serious. PTSD population	Serious. Small sample size at 10 month follow up		Low
			Poli, P., Crestani, F., Salvadori, C., Valenti, I., & Sannino, C. (2018). Medical cannabis in patients with chronic pain: Effect on pain relief, pain disability, and psychological aspects. A prospective non randomized single arm clinical trial. La Clinica Terapeutica, 169(3), e102-e107.	non randomized, single arm	High drop-out rate, open lable	Not serious.	Not serious. Cannabis tea intervention.	Not serious		Moderate
	13) In patients living with chronic pain experiencing unsatisfactory analgesia from opioid treatment, does CBM adjunctly improve pain management?		Ellis, R. J., Toperoff, W., Vaida, F., van den Brande, G., Gonzales, J., Gouaux, B., Bentley, H., & Atkinson, J. H. (2009). Smoked medicinal cannabis for neuropathic pain in HIV: A randomized, crossover clinical trial. Neuropsychopharmacology, 34(3), 672-680.	RCT, double-blind, crossover	Not serious. Blinding was evaluated by asking participants to guess if they were receiving treatment or placebo, once they had experienced both participants were able to predict correctly. ITT analysis. Little detail presented specific to opioid use	Not serious. Participants titrated to preferred dosing (max 8% THC), smaller nominal doses in cannabis group than placebo. More participants using opioids than not.	Not serious. HIV population. Smoked cannabis intervention.	Serious. Small sample size. Confidence intervals wide and crossing zero		Low
			Degenhardt, L., Lintzeris, N., Campbell, G., Bruno, R., Cohen, M., Farrell, M., & Hall, W. D. (2015). Experience of adjunctive cannabis use for chronic non-cancer pain: Findings from the Pain and Opioids IN Treatment (POINT) study. Drug and Alcohol Dependence, 147, 144-150.	cross-sectional		Not serious. Quantities and frequency of cannabis consumption not measured	Serious. 16% of sample using cannabis for pain relief.	Not serious	Of those participants using cannabis for pain relief, the average amount of subjective pain relief experienced due to cannabis was 70%. In contrast, participants only reported 50% pain relief from their opioid medications, suggesting a potentially compounded analgesic effect of concurrent opioid and cannabis use.	Low
			Yassin, M., Oron, A., & Robinson, D. (2019). Effect of adding medical cannabis to analgesic treatment in patients with low back pain related to fibromyalgia: An observational cross-over single study centre. Clinical and Experimental Rheumatology, 37(Suppl. 116), S13-S20.	Observational cross-over	No control/comparison	Not Serious	Not serious. Fibromyalgia population	Not serious. Narrow confidence intervals. Highly significant. Small sample size	During first 3 months, opiate therapy resulted in minimal improvement in most outcomes. Addition of cannabis treatment allowed significantly greater decrease of pain	Moderate
			Abrams, D. I., Couey, P., Shade, S. B., Kelly, M. E., & Benowitz, N. L. (2011). Cannabinoid-opioid interaction in chronic pain. Clinical Pharmacology and Therapeutics, 90(6), 844-851.	Quasi-experimental, 2 arm intervention, no control	Not placebo-controlled	Not Serious	Not serious. Particiapnts using morphine or oxycodone	Serious. Large confidence intervals. change in pain was insignificant for oxycodone group. Small sample size	mean opioid dose: 62 mg morphine twice daily, 53 mg oxycodone twice daily	Moderate
	14) In patients living with chronic pain using opioids as treatment for chronic pain, does CBM reduce the reliance on opioid medicines.		Campbell, G., Hall, W. D., Peacock, A., Lintzeris, N., Bruno, R., Larance, B., Nielsen, S., Cohen, M., Chan, G., Mattick, R. P., Blyth, F., Shanahan, M., Farrell, M., & Degenhardt, L. (2018). Effect of cannabis use in people with chronic non-cancer pain prescribed opioids: Findings from a 4-year prospective cohort study. Lancet Public Health, 3, e341-e350.	prospective, cohort	Study design. Participants were using ilicit cannabis, no structured medical supervision. Subjective measures	Serious. Reported no evidence of opioid sparing.	Not serious. Cannabis use. Opioid prescribed participants	Serious		Low
			Nugent, S. M., Yarborough, B. J., Smith, N. X., Dobscha, S. K., Deyo, R. A., Green, C. A., & Morasco, B. J. (2018). Patterns and correlates of medical cannabis use for pain among patients prescribed long-term opioid therapy. General Hospital Psychiatry, 50, 104-110.	cross-sectional	Unclear what is evaluated as prescription opioid misuse	Not serious. Adjusted for age, gender, pain intensity	Very serious. Unclear outcome variable. Patients on long-term opioid therapy	Not serious.	Cannabis use positively associated with 'opioid misuse'	Very Low
			Vigil, J. M., Stith, S. S., Adams, I. M., & Reeve, A. P. (2017). Associations between medical cannabis and prescription opioid use in chronic pain patients: A preliminary cohort study. PLoS ONE, 12(11), 1-13.	Cohort study	No blinding. Comparison group had previously declined referral for medicinal cannabis	Not serious.	Not serious. Chronic pain population	Not serious. Small sample size	Participants using cannabis were more likely to reduce opioid use and more likely to cease opioid use altogether.	Moderate
			Ware, M. A., Doyle, C. R., Woods, R., Lynch, M. E., & Clark, A. J. (2003). Cannabis use for chronic non-cancer pain: Results of a prospective survey. Pain, 102, 211-216.	Prospective, cross-sectional		Not serious.	Very serious. Chronic non-cancer pain population. Not necessarily opioid medication (pain medication)	Not serious. Small sample size		Low
			Bellnier, T., Brown, G., & Ortega, T. R. (2018). Preliminary evaluation of the efficacy, safety, and costs associated with the treatment of chronic pain with medical cannabis. Mental Health Clinician, 8(3), 110-115.	retrospective, mirror-image	small sample, lack of blinding, potential bias,	Not serious.	Not serious. Chronic pain population. Medical cannabis, Unclear extent of initial opioid consumption	Not serious. Small sample size	Opioid consumption was reduced by approximately 75% from baseline to three months.	Moderate
			Haroutounian, S., Ratz, Y., Ginosar, Y., Furnmanov, K., Saifi, F., Meidan, R., & Davidson, E. (2016). The effect of medicinal cannabis on pain and quality-of-life outcomes in chronic pain: A prospective open-label study. Clinical Journal of Pain, 32(12), 1036-1043.	prospective, open-label	No control/comparison	Not serious	Not serious. Chronic pain population including cancer pain. Multiple CBP treatments	Not serious.		Moderate
			Lynch, M. E., Young, J., & Alexander, J. (2006). A case series of petients using medicinal marihuana for management of chronic pain under the Canandian marihuana medical access regulations. Journal of Pain & Symptom Management, 32(5), 497-501.	case-series	No control/baseline	Not serious	Serious. Medical cannabis for chronic pain. Patients using a variety of opioid/non-opioid medications. Unclear to what extent opioids were reduced	Not serious. Small sample size	70% were able to reduce use of other medications that had been causing unwanted side effects	Very low
	15) In patients living with chronic pain not responsive to, or intolerant of, no pharmacologic treatment, what are the optimal dosing initiation and titration of CBM to improve pain outcomes while minimizing unwanted adverse events?
	16) In patients living with chronic pain not responsive to, or intolerant of, no pharmacologic treatment, what are the ideal administration routes of CBM to improve pain outcomes while minimizing unwanted adverse events?

## Sheet: Bias and Quality Checklist
				Yes	Yes	Yes	Yes	Yes	Yes	Yes	Yes	Yes	Yes	Substantial overlap (all confidence intervals overlap at least one of the included studies point estimate)	Yes	Low (e.g. I2 <40%)	Not statistically significant	Highly applicable	Highly applicable	Yes	Sufficient	Yes	Yes	High (e.g. 300 participants)	Large (e.g. >10 studies)	Yes	Yes	Yes	Yes	Yes	Yes	Yes	Yes
				No	No	No	No	No	No	No	No	No	No	Some overlap (confidence intervals overlap but not all overlap at least one point estimate)	No	Moderate (e.g. I2 40-60%)	Statistically significant	Applicable	Applicable	No	Insufficient	No	No	Intermediate (e.g. 100-300 participants)	Moderate (e.g. 5-10 studies)	No	No	No	No	No	No	No	No
				Unclear	Unclear	Unclear	Unclear		Unclear	Unclear				No overlap (at least one outlier: where the confidence interval of some of the studies do not overlap with those of most included studies)		High (e.g. I2 >60%)		Poorly applicable	Poorly applicable					Low (e.g. <100 participants)	Small (e.g. <5 studies)	Not applicable (i.e. not a dichotomous outcome)						Unclear	Unclear
	PICO Question (Population/Patients, Intervention, Comparator, Outcome)	Literature Search Strategy (Databases, timeframe [yrs], inclusion/exclusion terms, language restrictions, etc.)	Article Name	Study limitations (risk of bias)									Inconsistency					Indirectness					Imprecision					Publication Bias (other considerations)
				Was random sequence generation used (i.e. no potential for selection bias)?	Was allocation concealment used (i.e. no potential for selection bias)?	Was there blinding of participants and personnel (i.e. no potential for performance bias)?	Was there blinding of outcome assessment (i.e. no potential for detection bias)?	Was an objective outcome used?	Were more than 80%1 of participants enrolled in trials included in the analysis (i.e. no potential reporting bias)?	Were data reported consistently for the outcome of interest (i.e., no potential selective reporting)?	No other biases reported? (i.e. no potential of other bias)	Did the trials end as scheduled (i.e not stopped early)?	Point estimates did not vary widely?	To what extent did confidence intervals overlap?	Was the direction of effect consistent?	What was the magnitude of statistical heterogeneity (as measured by I2)?	Was the test for heterogeneity statistically significant (p<0.1)?	Were the populations in included studies applicable to the decision context?	Were the interventions in the included studies applicable to the decision context?	Was the included outcome not a surrogate outcome?	Was the outcome timeframe sufficient?	Were the conclusions based on direct comparisons?	Was the confidence interval for the pooled estimate not consistent with benefit and harm?	What is the magnitude of the median sample size?	What was the magnitude of the number of included studies?	Was the outcome a common event (e.g. occurs more than 1/100)?	Was there no evidence of serious harm associated with treatment?	Did the authors conduct a comprehensive search?	Did the authors search for grey literature?	Authors did not apply restrictions to study selection on the basis of language?	There was no industry influence on studies included in the review?	There was no evidence of funnel plot asymmetry?	There was no discrepancy in findings between published and unpublished trials?
	1) In patients living with chronic pain, does the use of CBM, as compared with placebo, improve pain outcomes?	CINAHL, Academic Search Premier, PsychINFO, PubMed, Cochrane, Ovid MEDLINE, Web of Science, and Evidence Based Medicine Reviews, 2001-2019, (cannabi* OR marijuana OR marihuana OR exocannabi* OR THC OR tetrahydrocannabinol OR weed OR CBD OR Indica OR Sativa OR nabiximols OR dronabinol OR pot) AND (pain OR headache OR neuralgia OR migraine), Included: English language, including human subjects, mus…	Abrams, D. I., Jay, C. A., Shade, S. B., Vizoso, H., Reda, H., Press, S., Kelly, M. E., Rowbotham, M. C., & Petersen, K. L. (2007). Cannabis in painful HIV-associated sensory neuropathy: a randomized placebo-controlled trial. Neurology, 68(7), 515-521.	Yes	Yes	Yes	Yes	No	Yes	Yes	Yes	Yes	Yes		Yes			Applicable	Highly applicable	Yes	Sufficient	Yes		Low (e.g. <100 participants)		Yes	Yes
			Berman, J. S., Symonds, C., & Birch, R. (2004). Efficacy of two cannabis based medicinal extracts for relief of central neuropathic pain from brachial plexus avulsion: Results of a randomized controlled trial. Pain, 112, 299-306.	Yes	Yes	Yes	Yes	No	Yes	Yes	Yes	Yes	Yes		Yes			Applicable	Highly applicable	Yes	Sufficient	Yes		Low (e.g. <100 participants)		Yes	Yes
			Blake, D. R., Robson, P., Ho, M., Jubb, R. W., & McCabe, C. S. (2006). Preliminary assessment of the efﬁcacy, tolerability and safety of a cannabis-based medicine (Sativex) in the treatment of pain caused by rheumatoid arthritis. Rheumatology, 45(1), 50-52.	Yes	Yes	Yes	Yes	No	Yes	Yes	Yes	Yes			Yes			Applicable	Highly applicable	Yes	Sufficient	Yes		Low (e.g. <100 participants)		Yes	Yes
			Collin, C., Ehler, E., Waberzinek, G., Alsindi, Z., Davies, P., Powell, K., Notcutt, W., O'Leary, C., Ratcliffe, S., Nováková, I., Zapletalova, O.,Piková, J. & Ambler, Z. (2010). A double-blind, randomized, placebo-controlled, parallel-group study of Sativex, in subjects with symptoms of spasticity due to multiple sclerosis. Neurological Research, 32(5), 451-459.	Yes	Yes	Yes	Yes	No	Yes	Yes	Yes	Yes			No			Applicable	Highly applicable	Yes	Sufficient	Yes		High (e.g. 300 participants)		Yes	No
			Corey-Bloom, J., Wolfson, T., Gamst, A., Jin, S., Marcotte, T. D., Bentley, H., & Gouaux, B. (2012). Smoked cannabis for spasticity in multiple sclerosis: A randomized, placebo-controlled trial. Canadian Medical Association Journal, 184(10), 1143-1150.	Yes	Yes	Yes	Yes	No	Yes	Yes	No	Yes			Yes			Applicable	Highly applicable	Yes		Yes		Low (e.g. <100 participants)		Yes	Yes
			Ellis, R. J., Toperoff, W., Vaida, F., van den Brande, G., Gonzales, J., Gouaux, B., Bentley, H., & Atkinson, J. H. (2009). Smoked medicinal cannabis for neuropathic pain in HIV: A randomized, crossover clinical trial. Neuropsychopharmacology, 34(3), 672-680.	Yes	Yes		Yes	No		Yes	Yes	Yes			Yes			Applicable	Highly applicable	Yes		Yes		Low (e.g. <100 participants)		Yes	No
			Langford, R. M., Mares, J., Novotna, A., Vachova, M., Novakova, I., Notcutt, W., & Ratcliffe, S. (2012). A double-blind, randomized, placebo-controlled, parallel-group study of THC/CBD oromucosal spray in combination with the existing treatment regimen, in the relief of central neuropathic pain in patients with multiple sclerosis. Journal of Neurology, 260(4), 984-997.	Yes	Yes	Yes	Yes	No	Yes	Yes	Yes	Yes		Some overlap (confidence intervals overlap but not all overlap at least one point estimate)				Applicable	Highly applicable	Yes	Sufficient	Yes		High (e.g. 300 participants)		Yes	No
			Notcutt, W., Price, M., Miller, R., Newport, S., Phillips, C., Simmons, S., & Sansom, C. (2004). Initial experiences with medicinal extracts of cannabis for chronic pain: Results from 34 'N of 1' studies. Anaesthesia, 59, 440-452.	Yes	Yes	Yes	Yes	No	No	Yes	No	Yes	Yes		Yes			Highly applicable	Highly applicable	No	Sufficient	Yes		Low (e.g. <100 participants)		Yes	Yes
			Novotna, A., Mares, J., Ratcliffe, S., et al. (2011). A randomized, double-blind, placebo-controlled, parallel-group, enriched-design study of nabiximols (Sativex), as add-on therapy, in subjects with refractory spasticity caused by multiple sclerosis. European Journal of Neurology, 18, 1122–1131.	Yes	No	Yes	Yes	No		Yes	No	Yes	Yes		Yes			Poorly applicable	Highly applicable	Yes	Sufficient	Yes		High (e.g. 300 participants)			No
			Nurmikko, T. J., Serpell, M. G., Hoggart, B., Toomey, P. J., Morlion, B. J., & Haines, D. (2007). Sativex successfully treats neuropathic pain characterized by allodynia: A randomized, double-blind, placebo-controlled clinical trial. Pain, 133, 210-220.	Yes	Yes	Yes	Yes	No	Yes	Yes	No		Yes	No overlap (at least one outlier: where the confidence interval of some of the studies do not overlap with those of most included studies)	Yes			Highly applicable	Highly applicable	Yes	Sufficient	Yes		Intermediate (e.g. 100-300 participants)		Yes	No
			Rog, D. J., Nurmikko, T. J., Friede, T., & Young, C. A. (2005). Randomized, controlled trial of cannabis-based medicine in central pain in multiple sclerosis. Neurology, 65, 812-819.	Yes	Yes	Yes	Yes	No	Yes	Yes	Yes	Yes	Yes	Some overlap (confidence intervals overlap but not all overlap at least one point estimate)	Yes			Applicable	Highly applicable	Yes	Sufficient	Yes		Low (e.g. <100 participants)		Yes	Yes
			Selvarajah, D., Emery, C. J., Gandhi, R., & Tesfaye, S. (2010). Randomized placebo-controlled double-blind clinical trial of cannabis-based medicinal product (Sativex) in painful diabetic neuropathy. Diabetes Care, 33(1), 128-130.	Yes	Yes	Yes	Yes	No	Unclear	Yes	Yes	Yes		Substantial overlap (all confidence intervals overlap at least one of the included studies point estimate)	No			Applicable	Highly applicable	Yes	Sufficient	Yes		Low (e.g. <100 participants)		No	Yes
			Serpell, M., Ratcliffe, S., Hovorka, J., Schofield, M., Taylor, L., Lauder, H., & Ehler, E. (2014). A double-blind, randomized, placebo-controlled, parallel group study of THC/CBD spray in peripheral neuropathic pain treatment. European Journal of Pain, 18(7), 999-1012.	Yes	Yes	Yes	Yes	No	Yes	Yes	Yes	Yes	No	No overlap (at least one outlier: where the confidence interval of some of the studies do not overlap with those of most included studies)	No			Highly applicable	Highly applicable	Yes	Sufficient	Yes		Intermediate (e.g. 100-300 participants)		Yes	Yes
			Wade, D. T., Robson, P., House, H., Makela, P., & Aram, J. (2003). A preliminary controlled study to determine whether whole-plant cannabis extracts can improve intractable neurogenic symptoms. Clinical Rehbailitation, 17(1), 21-29.	Yes	Yes	Yes	Yes	No	Yes	Yes	Yes	Yes	Yes		No			Poorly applicable	Highly applicable	Yes	Sufficient	Yes		Low (e.g. <100 participants)		Yes
			Wade, D. T., Makela, P., Robson, P., House, H., & Bateman, C. (2004). Do cannabis-based medicinal extracts have general or specific effects on symptoms in multiple sclerosis? A double-blind, randomized, placebo-controlled study on 160 patients. Multiple Sclerosis, 10(4), 434-441.	Yes	Yes	Yes	Yes	No	Yes	Yes	Yes	Yes	No	Some overlap (confidence intervals overlap but not all overlap at least one point estimate)	No			Applicable	Highly applicable	Yes	Sufficient	Yes		Intermediate (e.g. 100-300 participants)		Yes
			Ware, M. A., Wang, T., Shapiro, S, Robinson, A., Ducruet, T., Huynh, T., Gamsa, A., Bennett, G. J., & Collet, J. (2010). Smoked cannabis for chronic neuropathic pain: A randomized controlled trial. Canadian Medical Association Journal, 182(14), e694-e701.	Yes	Yes	Yes	Yes	No	Yes	Yes	Yes	Yes	No	Some overlap (confidence intervals overlap but not all overlap at least one point estimate)	Yes			Highly applicable	Highly applicable	Yes		Yes		Low (e.g. <100 participants)		Yes	Yes
			Weizman, L., Dayan, L., Brill, S., Nahman-Averbuch, H., Hendler, T., Jacob, G., & Sharon, H. (2018). Cannabis analgesia in chronic neuropathic pain is associated with altered brain connectivity. Neurology, 91(14), e1-e10.	Yes	Yes	Yes	Yes	No	Yes	Yes	No		Yes	No overlap (at least one outlier: where the confidence interval of some of the studies do not overlap with those of most included studies)	Yes			Highly applicable	Highly applicable	Yes		Yes		Low (e.g. <100 participants)		Yes	Yes
			Wilsey, B., Marcotte, T., Deutsch, R., Gouaux, B., Sakai, S., Donaghe, H. (2013). Low dose vaporized cannabis significantly improves neuropathic pain.	Yes	Yes	Yes	Yes	No	Yes	Yes	Yes	Yes		No overlap (at least one outlier: where the confidence interval of some of the studies do not overlap with those of most included studies)	Yes			Highly applicable	Highly applicable	Yes	Insufficient	Yes		Low (e.g. <100 participants)		Yes	Yes
			Wilsey, B., Marcotte, T., Deutsch, R., Zhao, H., Prasad, H., Phan, A. (2016). An exploratory human laboratory experiment evaluating vaporized cannabis in the treatment of neuropathic pain from spinal cord injury and disease. Journal of Pain, 17(9), 982-1000.	Yes	Yes	Yes	Yes	No	Yes	Yes	Yes	Yes		Some overlap (confidence intervals overlap but not all overlap at least one point estimate)	Yes			Highly applicable	Highly applicable	Yes	Insufficient	Yes				Yes	Yes
			Wilsey, B., Marcotte, T., Tsodikov, A., Millman, J., Bentley, H., Gouaux, B., & Fishman, S. (2008). A randomized, placebo-controlled, crossover trial of cannabis cigarettes in neuropathic pain. Journal of Pain, 9(6), 506-521.	Yes	Yes	Yes	Yes	No	Yes		No	Yes		No overlap (at least one outlier: where the confidence interval of some of the studies do not overlap with those of most included studies)	Yes			Highly applicable	Highly applicable	Yes	Insufficient	Yes		Low (e.g. <100 participants)		Yes	Yes
			Zajicek, J. P., Hobart, J. C., Slade, A., Barnes, D., Mattison, P. G. (2012). Multiple sclerosis and the extract of cannabis: Results of the MUSEC trial. Journal of Neurology, Neurosurgery & Psychiatry, 83(11), 1125-1132.	Yes	Yes	Yes	Yes	Yes	Yes	Yes	Yes	Yes	Yes	Some overlap (confidence intervals overlap but not all overlap at least one point estimate)				Applicable	Highly applicable	Yes	Sufficient	Yes		Intermediate (e.g. 100-300 participants)		Yes	No
			Zajicek, J. P., Sanders, H. P., Wright, D. E., Vickery, P. J., Ingram, W. M., Reilly, S. M., Nunn, A. J., Teare, L. J., Fox, P. J., & Thompson, A. J. (2005). Journal of Neurology, Neurosurgery and Psychiatry, 76(12), 1664-1669.	Yes	Yes	Yes	Yes	No	Yes	Unclear	Yes		No	Substantial overlap (all confidence intervals overlap at least one of the included studies point estimate)	No			Applicable	Applicable	Yes	Sufficient	Yes		High (e.g. 300 participants)		Yes	No
			Zajicek, J., Fox, P., Sanders, H., Wright, D., Vickery, J., Nunn, A., & Thompson, A. (2003). Cannabinoids for the treatment of spaxticity and other symptoms related to multiple sclerosis (CAMS study): Multicentre randomized placebo-controlled trial. The Lancet, 362, 1517-1526.	Yes	Unclear	Unclear	Yes	No	Yes	Yes		Yes	No		No			Applicable	Highly applicable	Yes	Sufficient	Yes		High (e.g. 300 participants)		Yes	No
			Bonn-Miller, M. O., Boden, M. T., Bucossi, M. M., & Babson, K. A. (2014). Self-reported cannabis use characteristics, patterns and helpfulness among medical cannabis users. The American Journal of Drug and Alcohol Abuse, 40(1), 23-30.	No		No	No	No	Yes	Yes			No					Highly applicable	Highly applicable	Yes		No		Intermediate (e.g. 100-300 participants)		Yes
			Brunt, T. M., van Genugten, M., Honer-Snoeken, K., van de Velde, M. J., & Niesink, R. J. M. (2014). Therapeutic satisfaction and subjecive effects of different strains of pharmacuetical-grade cannabis. Journal of Clinical Psychophamacology, 34(3), 344-349.	No	No	No	No	No	Yes	Yes	Yes				Yes			Applicable	Highly applicable			No		Intermediate (e.g. 100-300 participants)		Yes	Yes
			Campbell, G., Hall, W. D., Peacock, A., Lintzeris, N., Bruno, R., Larance, B., Nielsen, S., Cohen, M., Chan, G., Mattick, R. P., Blyth, F., Shanahan, M., Farrell, M., & Degenhardt, L. (2018). Effect of cannabis use in people with chronic non-cancer pain prescribed opioids: Findings from a 4-year prospective cohort study. Lancet Public Health, 3, e341-e350.	No	No	No	No	No	Yes	Unclear	Yes	Yes						Highly applicable	Highly applicable	Yes		No		High (e.g. 300 participants)
			Clark, A. J., Ware, M. A., Yazer, E., Murray, T. J., & Lynch, M. E. (2004). Patterns of cannabis use among patients with multiple sclerosis. Neurology, 62(11), 2098-2100.	No	No	No	No	No		Yes	Yes	Yes	Yes		Yes			Applicable	Applicable	Yes	Sufficient	No		Low (e.g. <100 participants)		Yes	Yes
			Degenhardt, L., Lintzeris, N., Campbell, G., Bruno, R., Cohen, M., Farrell, M., & Hall, W. D. (2015). Experience of adjunctive cannabis use for chronic non-cancer pain: Findings from the Pain and Opioids IN Treatment (POINT) study. Drug and Alcohol Dependence, 147, 144-150.	No	No	No	No	No	Yes	Yes			Yes		Yes			Applicable	Highly applicable	Yes	Sufficient	No		Intermediate (e.g. 100-300 participants)		Yes	Yes
			Fanelli, G., De Carolis, G., Leonardi, C., Longobardi, A., Sarli, E., Allegri, M., & Schatman, M. E. (2017). Cannabis and intractable chronic pain: An explorative retrospective analysis of Italian cohort of 614 patients. Journal of Pain Research, 10, 1217-1224.	No	No	No	No	No	Yes		Yes	Yes			No			Highly applicable	Highly applicable	Yes	Sufficient	No		High (e.g. 300 participants)		Yes	Yes
			Nugent, S. M., Yarborough, B. J., Smith, N. X., Dobscha, S. K., Deyo, R. A., Green, C. A., & Morasco, B. J. (2018). Patterns and correlates of medical cannabis use for pain among patients prescribed long-term opioid therapy. General Hospital Psychiatry, 50, 104-110.	No	No	No	No	No	Yes	Yes	Yes	Yes	No		Yes			Highly applicable	Highly applicable	Yes	Sufficient	No		High (e.g. 300 participants)		Yes
			Tripp, D. A., Nickel, J. C., Katz, L., Krsmanovic, A., Ware, M., & Santor, D. (2014). A survey of cannabis (marijuana) use and self-reported benefit in men with chronic prostatitis/chronic pelvic pain syndrome. Canadian Urological Association Journal, 8(11-12), e901-e905.	No	No	No	No	No	No	Yes					No			Applicable	Highly applicable	Yes	Sufficient	No		Intermediate (e.g. 100-300 participants)		Yes	Yes
			Vigil, J. M., Stith, S. S., Adams, I. M., & Reeve, A. P. (2017). Associations between medical cannabis and prescription opioid use in chronic pain patients: A preliminary cohort study. PLoS ONE, 12(11), 1-13.	No	No	No	No	No		Yes	No	Yes	Yes		Yes			Highly applicable	Highly applicable	Yes	Sufficient	Yes		Low (e.g. <100 participants)		Yes	Yes
			Ware, M. A., Doyle, C. R., Woods, R., Lynch, M. E., & Clark, A. J. (2003). Cannabis use for chronic non-cancer pain: Results of a prospective survey. Pain, 102, 211-216.	No	No	No	No	No	Yes	Yes	No		No		Yes			Highly applicable	Highly applicable	Yes	Sufficient	No		Low (e.g. <100 participants)		Yes	No
			Woolridge, E., Barton, S., Samuel, J., Osorio, J., Dougherty, A., & Holdcroft, A. (2005). Journal of Pain and Symptom Management, 29(4), 358-367.	No	No	No	No	No		Yes	Yes	Yes	Yes		Yes			Applicable	Highly applicable	Yes	Sufficient	No				Yes	Yes
			Yassin, M., Oron, A., & Robinson, D. (2019). Effect of adding medical cannabis to analgesic treatment in patients with low back pain related to fibromyalgia: An observational cross-over single study centre. Clinical and Experimental Rheumatology, 37(Suppl. 116), S13-S20.	No	No	No	No	No	Yes	Yes	Yes	Yes	Yes	No overlap (at least one outlier: where the confidence interval of some of the studies do not overlap with those of most included studies)	Yes			Applicable	Highly applicable	Yes	Sufficient			Low (e.g. <100 participants)		Yes	Yes
			Abrams, D. I., Couey, P., Shade, S. B., Kelly, M. E., & Benowitz, N. L. (2011). Cannabinoid-opioid interaction in chronic pain. Clinical Pharmacology and Therapeutics, 90(6), 844-851.	No	No	No	No	No	Yes	Yes	Yes	Yes	Yes	Some overlap (confidence intervals overlap but not all overlap at least one point estimate)	Yes			Highly applicable	Highly applicable	Yes	Insufficient	No		Low (e.g. <100 participants)		Yes	Yes
			Bellnier, T., Brown, G., & Ortega, T. R. (2018). Preliminary evaluation of the efficacy, safety, and costs associated with the treatment of chronic pain with medical cannabis. Mental Health Clinician, 8(3), 110-115.	No	No	No	No	No	Yes	Yes	No	Yes	Yes		Yes			Highly applicable	Highly applicable	Yes	Sufficient	No		Low (e.g. <100 participants)		Yes
			Chan, S., Blake, A., Amiti, W., Bo, A., Zaki, P., Liying, Z., Lam, H., Slaven, M., Shaw, E., DeAngelis, C., Ganesh, V., Malek, L., Chow, E., & O'Hearn, S. (2017). Medical cannabis use for patients with post-traumatic stress disorder (PTSD). Journal of Pain Management, 10(4), 385-396.	No	No	No	No	No	No	Yes	No	Yes	Yes		Yes			Applicable	Highly applicable	Yes	Sufficient	No				Yes
			Cuñetti, L., Manzo, L., Peyraube, R., Amaiz, J., Curi, L., & Orihuela, S. (2017). Chronic pain treatment with cannabidiol in kidney transplant patients in Uruguay. Transplantation Proceedings, 50(2), 461-464.	No	No	No	No	No	Yes	Yes	Yes		Yes		Yes			Applicable	Applicable	Yes		No		Low (e.g. <100 participants)			Yes
			Haroutounian, S., Rosen, G., Shouval, R., & Davidson, E. (2008). Open-label, add-on study of tetrahydrocannabinol for chronic nonmalignant pain. Journal of Pain & Palliative Care, 22(3), 213-217.	No	No	No	No	No	Yes		Yes		No		No			Highly applicable	Highly applicable	Yes		No		Low (e.g. <100 participants)		Yes	Yes
			Haroutounian, S., Ratz, Y., Ginosar, Y., Furnmanov, K., Saifi, F., Meidan, R., & Davidson, E. (2016). The effect of medicinal cannabis on pain and quality-of-life outcomes in chronic pain: A prospective open-label study. Clinical Journal of Pain, 32(12), 1036-1043.	No	No	No	No	No	No	Yes	No	Yes	Yes		No			Applicable	Highly applicable	Yes		No		Intermediate (e.g. 100-300 participants)		Yes	No
			Hoggart, B., Ratcliffe, S., Ehler, E., Simpson, K., Hovorka, J., Lejcko, J., Taylor, L., Lauder, H., & Serpell, M. (2015). A multicentre, open-label, follow-on study to assess the long-term maintenance of effect, tolerance and safety of THC/CBD oromucosal spray in the management of neuropathic pain. Journal of Neurology, 262(1), 27-40.	No	No	No	No	No		Yes	Yes	Yes	Yes		Yes			Highly applicable	Highly applicable	Yes		No				Yes	Yes
			Poli, P., Crestani, F., Salvadori, C., Valenti, I., & Sannino, C. (2018). Medical cannabis in patients with chronic pain: Effect on pain relief, pain disability, and psychological aspects. A prospective non randomized single arm clinical trial. La Clinica Terapeutica, 169(3), e102-e107.	No	No	No	No	No	Unclear	Yes	Yes		Yes		Yes			Highly applicable	Highly applicable	Yes	Sufficient	No		High (e.g. 300 participants)		Yes
			Rog, D. J., Nurmikko, T. J., & Young, C. A. (2007). Oromucosal Δ9-tetrahydocannabinol/cannabidiol for neuropathic pain associated with multiple sclerosis: An uncontrolled, open-label, 2-year extension trial. Clinical Therapeutics 29(9), 2068-2079.	No	No	No	No	No	Unclear	Yes	Yes	Yes	Yes		Yes			Applicable	Highly applicable	Yes	Sufficient	No		Low (e.g. <100 participants)		Yes	No
			Russo, M., Naro, A., Leo, A., Sessa, E., D'Aleo, G., Bramanti, P., & Calabro, R. S. (2016). Evaluating Sativex in neuropathic pain management: A clinical and neurophysiological assessment in multiple sclerosis. Pain Medicine, 17(6), 1145-1154.	No	No	No	No	No	Yes	Yes	No	Yes	Yes	Some overlap (confidence intervals overlap but not all overlap at least one point estimate)	Yes			Applicable	Highly applicable	Yes		No		Low (e.g. <100 participants)		Yes
			Lynch, M. E., Young, J., & Alexander, J. (2006). A case series of petients using medicinal marihuana for management of chronic pain under the Canandian marihuana medical access regulations. Journal of Pain & Symptom Management, 32(5), 497-501.	No	No	No	No	No	Yes	Yes			No		Yes			Highly applicable	Highly applicable	Yes		No		Low (e.g. <100 participants)		Yes	Yes
			Ware, M. A., Gamsa, A., Persson, J., & Fitzcharles, M. (2002). Cannabis for chronic pain: Case series and implications for clinicians. Pain Research & Management, 7(2), 95-99.	No	No	No	No	No	Yes	Yes			Yes		Yes			Highly applicable	Highly applicable	Yes		No		Low (e.g. <100 participants)		Yes
	2) For patients living with HIV who experience chronic pain, does CBM, as compared with placebo, improve pain outcomes?		Ellis, R. J., Toperoff, W., Vaida, F., van den Brande, G., Gonzales, J., Gouaux, B., Bentley, H., & Atkinson, J. H. (2009). Smoked medicinal cannabis for neuropathic pain in HIV: A randomized, crossover clinical trial. Neuropsychopharmacology, 34(3), 672-680.	Yes	Yes		Yes	No		Yes	Yes	Yes			Yes			Highly applicable	Highly applicable	Yes		Yes		Low (e.g. <100 participants)		Yes	No
			Abrams, D. I., Jay, C. A., Shade, S. B., Vizoso, H., Reda, H., Press, S., Kelly, M. E., Rowbotham, M. C., & Petersen, K. L. (2007). Cannabis in painful HIV-associated sensory neuropathy: a randomized placebo-controlled trial. Neurology, 68(7), 515-521.	Yes	Yes	Yes	Yes	No	Yes	Yes	Yes	Yes	Yes		Yes			Applicable	Highly applicable	Yes	Sufficient	Yes		Low (e.g. <100 participants)		Yes	Yes
			Woolridge, E., Barton, S., Samuel, J., Osorio, J., Dougherty, A., & Holdcroft, A. (2005). Journal of Pain and Symptom Management, 29(4), 358-367.	No	No	No	No	No		Yes	Yes	Yes	Yes		Yes			Highly applicable	Highly applicable	Yes	Sufficient	No				Yes	Yes
	3) For patients living with multiple sclerosis who experience chronic pain, does CBM, as compared with placebo, improve pain outcomes?		Collin, C., Ehler, E., Waberzinek, G., Alsindi, Z., Davies, P., Powell, K., Notcutt, W., O'Leary, C., Ratcliffe, S., Nováková, I., Zapletalova, O.,Piková, J. & Ambler, Z. (2010). A double-blind, randomized, placebo-controlled, parallel-group study of Sativex, in subjects with symptoms of spasticity due to multiple sclerosis. Neurological Research, 32(5), 451-459.	Yes	Yes	Yes	Yes	No	Yes	Yes	Yes	Yes			No			Highly applicable	Highly applicable	Yes	Sufficient	Yes		High (e.g. 300 participants)		Yes	No
			Corey-Bloom, J., Wolfson, T., Gamst, A., Jin, S., Marcotte, T. D., Bentley, H., & Gouaux, B. (2012). Smoked cannabis for spasticity in multiple sclerosis: A randomized, placebo-controlled trial. Canadian Medical Association Journal, 184(10), 1143-1150.	Yes	Yes	Yes	Yes	No	Yes	Yes	No	Yes			Yes			Highly applicable	Highly applicable	Yes		Yes		Low (e.g. <100 participants)		Yes	Yes
			Langford, R. M., Mares, J., Novotna, A., Vachova, M., Novakova, I., Notcutt, W., & Ratcliffe, S. (2012). A double-blind, randomized, placebo-controlled, parallel-group study of THC/CBD oromucosal spray in combination with the existing treatment regimen, in the relief of central neuropathic pain in patients with multiple sclerosis. Journal of Neurology, 260(4), 984-997.	Yes	Yes	Yes	Yes	No	Yes	Yes	Yes	Yes		Some overlap (confidence intervals overlap but not all overlap at least one point estimate)				Highly applicable	Highly applicable	Yes	Sufficient	Yes		High (e.g. 300 participants)		Yes	No
			Novotna, A., Mares, J., Ratcliffe, S., et al. (2011). A randomized, double-blind, placebo-controlled, parallel-group, enriched-design study of nabiximols (Sativex), as add-on therapy, in subjects with refractory spasticity caused by multiple sclerosis. European Journal of Neurology, 18, 1122–1131.	Yes	No	Yes	Yes	No		Yes	No	Yes	Yes		Yes			Applicable	Highly applicable	Yes	Sufficient	Yes		High (e.g. 300 participants)			No
			Rog, D. J., Nurmikko, T. J., Friede, T., & Young, C. A. (2005). Randomized, controlled trial of cannabis-based medicine in central pain in multiple sclerosis. Neurology, 65, 812-819.	Yes	Yes	Yes	Yes	No	Yes	Yes	Yes	Yes	Yes	Some overlap (confidence intervals overlap but not all overlap at least one point estimate)	Yes			Highly applicable	Highly applicable	Yes	Sufficient	Yes		Low (e.g. <100 participants)		Yes	Yes
			Wade, D. T., Makela, P., Robson, P., House, H., & Bateman, C. (2004). Do cannabis-based medicinal extracts have general or specific effects on symptoms in multiple sclerosis? A double-blind, randomized, placebo-controlled study on 160 patients. Multiple Sclerosis, 10(4), 434-441.	Yes	Yes	Yes	Yes	No	Yes	Yes	Yes	Yes	No	Some overlap (confidence intervals overlap but not all overlap at least one point estimate)	No			Highly applicable	Highly applicable	Yes	Sufficient	Yes		Intermediate (e.g. 100-300 participants)		Yes
			Zajicek, J. P., Hobart, J. C., Slade, A., Barnes, D., Mattison, P. G. (2012). Multiple sclerosis and the extract of cannabis: Results of the MUSEC trial. Journal of Neurology, Neurosurgery & Psychiatry, 83(11), 1125-1132.	Yes	Yes	Yes	Yes	Yes	Yes	Yes	Yes	Yes	Yes	Some overlap (confidence intervals overlap but not all overlap at least one point estimate)				Highly applicable	Highly applicable	Yes	Sufficient	Yes		Intermediate (e.g. 100-300 participants)		Yes	No
			Zajicek, J. P., Sanders, H. P., Wright, D. E., Vickery, P. J., Ingram, W. M., Reilly, S. M., Nunn, A. J., Teare, L. J., Fox, P. J., & Thompson, A. J. (2005). Journal of Neurology, Neurosurgery and Psychiatry, 76(12), 1664-1669.	Yes	Yes	Yes	Yes	No	Yes	Unclear	Yes		No	Substantial overlap (all confidence intervals overlap at least one of the included studies point estimate)	No			Highly applicable	Applicable	Yes	Sufficient	Yes		High (e.g. 300 participants)		Yes	No
			Zajicek, J., Fox, P., Sanders, H., Wright, D., Vickery, J., Nunn, A., & Thompson, A. (2003). Cannabinoids for the treatment of spaxticity and other symptoms related to multiple sclerosis (CAMS study): Multicentre randomized placebo-controlled trial. The Lancet, 362, 1517-1526.	Yes	Unclear	Unclear	Yes	No	Yes	Yes		Yes	No		No			Highly applicable	Highly applicable	Yes	Sufficient	Yes		High (e.g. 300 participants)		Yes	No
			Clark, A. J., Ware, M. A., Yazer, E., Murray, T. J., & Lynch, M. E. (2004). Patterns of cannabis use among patients with multiple sclerosis. Neurology, 62(11), 2098-2100.	No	No	No	No	No		Yes	Yes	Yes	Yes		Yes			Highly applicable	Applicable	Yes	Sufficient	No		Low (e.g. <100 participants)		Yes	Yes
			Rog, D. J., Nurmikko, T. J., & Young, C. A. (2007). Oromucosal Δ9-tetrahydocannabinol/cannabidiol for neuropathic pain associated with multiple sclerosis: An uncontrolled, open-label, 2-year extension trial. Clinical Therapeutics 29(9), 2068-2079.	No	No	No	No	No	Unclear	Yes	Yes	Yes	Yes		Yes			Highly applicable	Highly applicable	Yes	Sufficient	No		Low (e.g. <100 participants)		Yes	No
			Russo, M., Naro, A., Leo, A., Sessa, E., D'Aleo, G., Bramanti, P., & Calabro, R. S. (2016). Evaluating Sativex in neuropathic pain management: A clinical and neurophysiological assessment in multiple sclerosis. Pain Medicine, 17(6), 1145-1154.	No	No	No	No	No	Yes	Yes	No	Yes	Yes	Some overlap (confidence intervals overlap but not all overlap at least one point estimate)	Yes			Applicable	Highly applicable	Yes		No		Low (e.g. <100 participants)		Yes
	4) For patients living with arthritis who experience chronic pain, does CBM, as compared with placebo, improve pain outcomes?		Blake, D. R., Robson, P., Ho, M., Jubb, R. W., & McCabe, C. S. (2006). Preliminary assessment of the efﬁcacy, tolerability and safety of a cannabis-based medicine (Sativex) in the treatment of pain caused by rheumatoid arthritis. Rheumatology, 45(1), 50-52.	Yes	Yes	Yes	Yes	No	Yes	Yes	Yes	Yes			Yes			Highly applicable	Highly applicable	Yes	Sufficient	Yes		Low (e.g. <100 participants)		Yes	Yes
			Chan, S., Blake, A., Amiti, W., Bo, A., Zaki, P., Liying, Z., Lam, H., Slaven, M., Shaw, E., DeAngelis, C., Ganesh, V., Malek, L., Chow, E., & O'Hearn, S. (2017). Medical cannabis use for patients with post-traumatic stress disorder (PTSD). Journal of Pain Management, 10(4), 385-396.	No	No	No	No	No	No	Yes	No	Yes	No		No			Applicable	Highly applicable	Yes	Sufficient	No				Yes
	5) For patients living with fibromyalgia who experience chronic pain, does CBM, as compared with placebo, improve pain outcomes?		Yassin, M., Oron, A., & Robinson, D. (2019). Effect of adding medical cannabis to analgesic treatment in patients with low back pain related to fibromyalgia: An observational cross-over single study centre. Clinical and Experimental Rheumatology, 37(Suppl. 116), S13-S20.	No	No	No	No	No	Yes	Yes	Yes	Yes	Yes	No overlap (at least one outlier: where the confidence interval of some of the studies do not overlap with those of most included studies)	Yes			Highly applicable	Highly applicable	Yes	Sufficient			Low (e.g. <100 participants)		Yes	Yes
	6) In patients living with chronic migraine or headache, does the use of CBM, as compared with placebo, improve pain outcomes?		Rhyne, D. N., Anderson, S. L., Gedde, M., & Borgelt, L. M. (2016). Effects of medical marijuana on migraine headache frequency in an adult population. Pharmacotherapy, 36(5), 505-510.	No	No	No	No	Yes	No	Yes	No		No		Yes			Highly applicable	Highly applicable	Yes	Sufficient	No		Intermediate (e.g. 100-300 participants)
			Woolridge, E., Barton, S., Samuel, J., Osorio, J., Dougherty, A., & Holdcroft, A. (2005). Journal of Pain and Symptom Management, 29(4), 358-367.	No	No	No	No	No		Yes	Yes	Yes	Yes		Yes			Applicable	Highly applicable	Yes	Sufficient	No				Yes	Yes
			Chan, S., Blake, A., Amiti, W., Bo, A., Zaki, P., Liying, Z., Lam, H., Slaven, M., Shaw, E., DeAngelis, C., Ganesh, V., Malek, L., Chow, E., & O'Hearn, S. (2017). Medical cannabis use for patients with post-traumatic stress disorder (PTSD). Journal of Pain Management, 10(4), 385-396.	No	No	No	No	No	No	Yes	No	Yes	No		Yes			Applicable	Highly applicable	Yes	Sufficient	No				Yes
			Nicolodi, M., Sandoval, V., & Torrini, A. (2017). Therapeutic use of cannabinoids - dose finding, effects and pilot data of effects in chronic migraine and cluster headache. European Journal of Neurology, 24, (Suppl. 1), 287.															Applicable	Highly applicable
	7) In patients suffering from chronic pain not responsive to, or intolerant of, no pharmacologic treatment, how and when may CBM be used to improve nausea?		Bonn-Miller, M. O., Boden, M. T., Bucossi, M. M., & Babson, K. A. (2014). Self-reported cannabis use characteristics, patterns and helpfulness among medical cannabis users. The American Journal of Drug and Alcohol Abuse, 40(1), 23-30.	No		No	No	No	Yes	Yes			No					Highly applicable	Highly applicable	Yes		No		Intermediate (e.g. 100-300 participants)		Yes
			Tripp, D. A., Nickel, J. C., Katz, L., Krsmanovic, A., Ware, M., & Santor, D. (2014). A survey of cannabis (marijuana) use and self-reported benefit in men with chronic prostatitis/chronic pelvic pain syndrome. Canadian Urological Association Journal, 8(11-12), e901-e905.	No	No	No	No	No	No	Yes			Yes		No			Applicable	Highly applicable	Yes	Sufficient	No		Intermediate (e.g. 100-300 participants)		Yes	Yes
			Woolridge, E., Barton, S., Samuel, J., Osorio, J., Dougherty, A., & Holdcroft, A. (2005). Journal of Pain and Symptom Management, 29(4), 358-367.	No	No	No	No	No		Yes	Yes	Yes	Yes		Yes			Applicable	Highly applicable	Yes	Sufficient	No				Yes	Yes
			Lynch, M. E., Young, J., & Alexander, J. (2006). A case series of petients using medicinal marihuana for management of chronic pain under the Canandian marihuana medical access regulations. Journal of Pain & Symptom Management, 32(5), 497-501.	No	No	No	No	No	Yes	Yes			No		Yes			Applicable	Highly applicable	Yes		No		Low (e.g. <100 participants)		Yes	Yes
			Ware, M. A., Gamsa, A., Persson, J., & Fitzcharles, M. (2002). Cannabis for chronic pain: Case series and implications for clinicians. Pain Research & Management, 7(2), 95-99.	No	No	No	No	No	Yes	Yes			Yes		Yes			Highly applicable	Highly applicable	Yes		No		Low (e.g. <100 participants)		Yes
	8) In patients suffering from chronic pain not responsive to, or intolerant of, no pharmacologic treatment, does CBM improve sleep and symptoms of sleep deprivation?		Berman, J. S., Symonds, C., & Birch, R. (2004). Efficacy of two cannabis based medicinal extracts for relief of central neuropathic pain from brachial plexus avulsion: Results of a randomized controlled trial. Pain, 112, 299-306.	Yes	Yes	Yes	Yes	Yes	Yes	Yes	Yes	Yes	Yes		Yes			Applicable	Highly applicable	Yes	Sufficient	Yes		Low (e.g. <100 participants)		Yes	Yes
			Blake, D. R., Robson, P., Ho, M., Jubb, R. W., & McCabe, C. S. (2006). Preliminary assessment of the efﬁcacy, tolerability and safety of a cannabis-based medicine (Sativex) in the treatment of pain caused by rheumatoid arthritis. Rheumatology, 45(1), 50-52.	Yes	Yes	Yes	Yes	No	Yes	Yes	Yes	Yes			Yes			Applicable	Highly applicable	Yes	Sufficient	Yes		Low (e.g. <100 participants)		Yes	Yes
			Collin, C., Ehler, E., Waberzinek, G., Alsindi, Z., Davies, P., Powell, K., Notcutt, W., O'Leary, C., Ratcliffe, S., Nováková, I., Zapletalova, O.,Piková, J. & Ambler, Z. (2010). A double-blind, randomized, placebo-controlled, parallel-group study of Sativex, in subjects with symptoms of spasticity due to multiple sclerosis. Neurological Research, 32(5), 451-459.	Yes	Yes	Yes	Yes	No	Yes	Yes	Yes	Yes			No			Applicable	Highly applicable	Yes	Sufficient	Yes		High (e.g. 300 participants)		Yes	No
			Langford, R. M., Mares, J., Novotna, A., Vachova, M., Novakova, I., Notcutt, W., & Ratcliffe, S. (2012). A double-blind, randomized, placebo-controlled, parallel-group study of THC/CBD oromucosal spray in combination with the existing treatment regimen, in the relief of central neuropathic pain in patients with multiple sclerosis. Journal of Neurology, 260(4), 984-997.	Yes	Yes	Yes	Yes	No	Yes	Yes	Yes	Yes			No			Applicable	Highly applicable	Yes	Sufficient	Yes		High (e.g. 300 participants)		Yes	No
			Notcutt, W., Price, M., Miller, R., Newport, S., Phillips, C., Simmons, S., & Sansom, C. (2004). Initial experiences with medicinal extracts of cannabis for chronic pain: Results from 34 'N of 1' studies. Anaesthesia, 59, 440-452.	Yes	Yes	Yes	Yes	No	No	Yes	Yes	Yes	Yes		Yes			Highly applicable	Highly applicable	Yes	Sufficient	Yes		Low (e.g. <100 participants)		Yes	Yes
			Novotna, A., Mares, J., Ratcliffe, S., et al. (2011). A randomized, double-blind, placebo-controlled, parallel-group, enriched-design study of nabiximols (Sativex), as add-on therapy, in subjects with refractory spasticity caused by multiple sclerosis. European Journal of Neurology, 18, 1122–1131.	Yes	No	Yes	Yes	No		Yes	No	Yes	Yes		Yes			Applicable	Highly applicable	Yes	Sufficient	Yes		High (e.g. 300 participants)			No
			Nurmikko, T. J., Serpell, M. G., Hoggart, B., Toomey, P. J., Morlion, B. J., & Haines, D. (2007). Sativex successfully treats neuropathic pain characterized by allodynia: A randomized, double-blind, placebo-controlled clinical trial. Pain, 133, 210-220.	Yes	Yes	Yes	Yes	No	Yes	Yes	No		Yes	No overlap (at least one outlier: where the confidence interval of some of the studies do not overlap with those of most included studies)	Yes			Highly applicable	Highly applicable	Yes	Sufficient	Yes		Intermediate (e.g. 100-300 participants)		Yes	No
			Rog, D. J., Nurmikko, T. J., Friede, T., & Young, C. A. (2005). Randomized, controlled trial of cannabis-based medicine in central pain in multiple sclerosis. Neurology, 65, 812-819.	Yes	Yes	Yes	Yes	No	Yes	Yes	Yes	Yes	Yes	Some overlap (confidence intervals overlap but not all overlap at least one point estimate)	Yes			Applicable	Highly applicable	Yes	Sufficient	Yes		Low (e.g. <100 participants)		Yes	Yes
			Serpell, M., Ratcliffe, S., Hovorka, J., Schofield, M., Taylor, L., Lauder, H., & Ehler, E. (2014). A double-blind, randomized, placebo-controlled, parallel group study of THC/CBD spray in peripheral neuropathic pain treatment. European Journal of Pain, 18(7), 999-1012.	Yes	Yes	Yes	Yes	No	Yes	Yes	Yes	Yes	Yes	No overlap (at least one outlier: where the confidence interval of some of the studies do not overlap with those of most included studies)	Yes			Highly applicable	Highly applicable	Yes	Sufficient	Yes		Intermediate (e.g. 100-300 participants)		Yes	Yes
			Wade, D. T., Robson, P., House, H., Makela, P., & Aram, J. (2003). A preliminary controlled study to determine whether whole-plant cannabis extracts can improve intractable neurogenic symptoms. Clinical Rehbailitation, 17(1), 21-29.	Yes	Yes	Yes	Yes	No	Yes	Yes	Yes	Yes	Yes		No			Poorly applicable	Highly applicable	Yes	Sufficient	Yes		Low (e.g. <100 participants)		Yes
			Wade, D. T., Makela, P., Robson, P., House, H., & Bateman, C. (2004). Do cannabis-based medicinal extracts have general or specific effects on symptoms in multiple sclerosis? A double-blind, randomized, placebo-controlled study on 160 patients. Multiple Sclerosis, 10(4), 434-441.	Yes	Yes	Yes	Yes	No	Yes	Yes	Yes	Yes	Yes	No overlap (at least one outlier: where the confidence interval of some of the studies do not overlap with those of most included studies)	Yes			Applicable	Highly applicable	Yes	Sufficient	Yes		Intermediate (e.g. 100-300 participants)		Yes
			Ware, M. A., Wang, T., Shapiro, S, Robinson, A., Ducruet, T., Huynh, T., Gamsa, A., Bennett, G. J., & Collet, J. (2010). Smoked cannabis for chronic neuropathic pain: A randomized controlled trial. Canadian Medical Association Journal, 182(14), e694-e701.	Yes	Yes	Yes	Yes	No	Yes	Yes	Yes	Yes		Some overlap (confidence intervals overlap but not all overlap at least one point estimate)	Yes			Highly applicable	Highly applicable	Yes		Yes		Low (e.g. <100 participants)		Yes	Yes
			Zajicek, J. P., Hobart, J. C., Slade, A., Barnes, D., Mattison, P. G. (2012). Multiple sclerosis and the extract of cannabis: Results of the MUSEC trial. Journal of Neurology, Neurosurgery & Psychiatry, 83(11), 1125-1132.	Yes	Yes	Yes	Yes	Yes	Yes	Yes	Yes	Yes	Yes	No overlap (at least one outlier: where the confidence interval of some of the studies do not overlap with those of most included studies)	Yes			Applicable	Highly applicable	Yes	Sufficient	Yes		Intermediate (e.g. 100-300 participants)		Yes	No
			Zajicek, J. P., Sanders, H. P., Wright, D. E., Vickery, P. J., Ingram, W. M., Reilly, S. M., Nunn, A. J., Teare, L. J., Fox, P. J., & Thompson, A. J. (2005). Journal of Neurology, Neurosurgery and Psychiatry, 76(12), 1664-1669.	Yes	Yes	Yes	Yes	No	Yes	Unclear	Yes		Yes	Some overlap (confidence intervals overlap but not all overlap at least one point estimate)	No			Applicable	Applicable	Yes	Sufficient	Yes		High (e.g. 300 participants)		Yes	No
			Zajicek, J., Fox, P., Sanders, H., Wright, D., Vickery, J., Nunn, A., & Thompson, A. (2003). Cannabinoids for the treatment of spaxticity and other symptoms related to multiple sclerosis (CAMS study): Multicentre randomized placebo-controlled trial. The Lancet, 362, 1517-1526.	Yes	Unclear	Unclear	Yes	No	Yes	Yes		Yes	Yes		No			Applicable	Highly applicable	Yes	Sufficient	Yes		High (e.g. 300 participants)		Yes	No
			Bonn-Miller, M. O., Boden, M. T., Bucossi, M. M., & Babson, K. A. (2014). Self-reported cannabis use characteristics, patterns and helpfulness among medical cannabis users. The American Journal of Drug and Alcohol Abuse, 40(1), 23-30.	No		No	No	No	Yes	Yes			No					Highly applicable	Highly applicable	Yes		No		Intermediate (e.g. 100-300 participants)		Yes
			Brunt, T. M., van Genugten, M., Honer-Snoeken, K., van de Velde, M. J., & Niesink, R. J. M. (2014). Therapeutic satisfaction and subjecive effects of different strains of pharmacuetical-grade cannabis. Journal of Clinical Psychophamacology, 34(3), 344-349.	No	No	No	No	No	Yes	Yes	Yes				Yes			Applicable	Highly applicable			No		Intermediate (e.g. 100-300 participants)		Yes	Yes
			Clark, A. J., Ware, M. A., Yazer, E., Murray, T. J., & Lynch, M. E. (2004). Patterns of cannabis use among patients with multiple sclerosis. Neurology, 62(11), 2098-2100.	No	No	No	No	No		Yes	Yes	Yes	Yes		Yes			Applicable	Applicable	Yes	Sufficient	No		Low (e.g. <100 participants)		Yes	Yes
			Tripp, D. A., Nickel, J. C., Katz, L., Krsmanovic, A., Ware, M., & Santor, D. (2014). A survey of cannabis (marijuana) use and self-reported benefit in men with chronic prostatitis/chronic pelvic pain syndrome. Canadian Urological Association Journal, 8(11-12), e901-e905.	No	No	No	No	No	No	Yes			No		No			Applicable	Highly applicable	Yes	Sufficient	No		Intermediate (e.g. 100-300 participants)		Yes	Yes
			Ware, M. A., Doyle, C. R., Woods, R., Lynch, M. E., & Clark, A. J. (2003). Cannabis use for chronic non-cancer pain: Results of a prospective survey. Pain, 102, 211-216.	No	No	No	No	No	Yes	Yes	No		No		Yes			Highly applicable	Highly applicable	Yes	Sufficient	No		Low (e.g. <100 participants)		Yes	No
			Chan, S., Blake, A., Amiti, W., Bo, A., Zaki, P., Liying, Z., Lam, H., Slaven, M., Shaw, E., DeAngelis, C., Ganesh, V., Malek, L., Chow, E., & O'Hearn, S. (2017). Medical cannabis use for patients with post-traumatic stress disorder (PTSD). Journal of Pain Management, 10(4), 385-396.	No	No	No	No	No	No	Yes	No	Yes	Yes		Yes			Applicable	Highly applicable	Yes	Sufficient	No		Low (e.g. <100 participants)		Yes
			Haroutounian, S., Ratz, Y., Ginosar, Y., Furnmanov, K., Saifi, F., Meidan, R., & Davidson, E. (2016). The effect of medicinal cannabis on pain and quality-of-life outcomes in chronic pain: A prospective open-label study. Clinical Journal of Pain, 32(12), 1036-1043.	No	No	No	No	No	No	Yes	No	Yes	Yes		Yes			Applicable	Highly applicable	Yes		No		Intermediate (e.g. 100-300 participants)		Yes	No
			Hoggart, B., Ratcliffe, S., Ehler, E., Simpson, K., Hovorka, J., Lejcko, J., Taylor, L., Lauder, H., & Serpell, M. (2015). A multicentre, open-label, follow-on study to assess the long-term maintenance of effect, tolerance and safety of THC/CBD oromucosal spray in the management of neuropathic pain. Journal of Neurology, 262(1), 27-40.	No	No	No	No	No		Yes	Yes	Yes	Yes		Yes			Highly applicable	Highly applicable	Yes		No				Yes	Yes
			Lynch, M. E., Young, J., & Alexander, J. (2006). A case series of petients using medicinal marihuana for management of chronic pain under the Canandian marihuana medical access regulations. Journal of Pain & Symptom Management, 32(5), 497-501.	No	No	No	No	No	Yes	Yes			No		Yes			Applicable	Highly applicable	Yes		No		Low (e.g. <100 participants)		Yes	Yes
			Ware, M. A., Gamsa, A., Persson, J., & Fitzcharles, M. (2002). Cannabis for chronic pain: Case series and implications for clinicians. Pain Research & Management, 7(2), 95-99.	No	No	No	No	No	Yes	Yes			Yes		Yes			Highly applicable	Highly applicable	Yes		No		Low (e.g. <100 participants)		Yes
	9) In patients suffering from chronic pain not responsive to, or intolerant of, no pharmacologic treatment, does CBM improve appetite deficiencies?		Wade, D. T., Robson, P., House, H., Makela, P., & Aram, J. (2003). A preliminary controlled study to determine whether whole-plant cannabis extracts can improve intractable neurogenic symptoms. Clinical Rehbailitation, 17(1), 21-29.	Yes	Yes	Yes	Yes	No	Yes	Yes	Yes	Yes			No			Poorly applicable	Highly applicable	Yes	Sufficient	Yes		Low (e.g. <100 participants)		Yes
			Bonn-Miller, M. O., Boden, M. T., Bucossi, M. M., & Babson, K. A. (2014). Self-reported cannabis use characteristics, patterns and helpfulness among medical cannabis users. The American Journal of Drug and Alcohol Abuse, 40(1), 23-30.	No		No	No	No	Yes	Yes			No					Highly applicable	Highly applicable	Yes		No		Intermediate (e.g. 100-300 participants)		Yes
			Woolridge, E., Barton, S., Samuel, J., Osorio, J., Dougherty, A., & Holdcroft, A. (2005). Journal of Pain and Symptom Management, 29(4), 358-367.	No	No	No	No	No		Yes	Yes	Yes	Yes		Yes			Applicable	Highly applicable	Yes	Sufficient	No				Yes	Yes
			Chan, S., Blake, A., Amiti, W., Bo, A., Zaki, P., Liying, Z., Lam, H., Slaven, M., Shaw, E., DeAngelis, C., Ganesh, V., Malek, L., Chow, E., & O'Hearn, S. (2017). Medical cannabis use for patients with post-traumatic stress disorder (PTSD). Journal of Pain Management, 10(4), 385-396.	No	No	No	No	No	No	Yes	No	Yes	No		No			Applicable	Highly applicable	Yes	Sufficient	No		Low (e.g. <100 participants)		Yes
			Lynch, M. E., Young, J., & Alexander, J. (2006). A case series of petients using medicinal marihuana for management of chronic pain under the Canandian marihuana medical access regulations. Journal of Pain & Symptom Management, 32(5), 497-501.	No	No	No	No	No	Yes	Yes			No		Yes			Applicable	Highly applicable	Yes		No		Low (e.g. <100 participants)		Yes	Yes
			Ware, M. A., Gamsa, A., Persson, J., & Fitzcharles, M. (2002). Cannabis for chronic pain: Case series and implications for clinicians. Pain Research & Management, 7(2), 95-99.	No	No	No	No	No	Yes	Yes			Yes		Yes			Highly applicable	Highly applicable	Yes		No		Low (e.g. <100 participants)		Yes
			Wilsey, B., Marcotte, T., Tsodikov, A., Millman, J., Bentley, H., Gouaux, B., & Fishman, S. (2008). A randomized, placebo-controlled, crossover trial of cannabis cigarettes in neuropathic pain. Journal of Pain, 9(6), 506-521.	Yes	Yes	Yes	Yes	No	Yes		No	Yes		No overlap (at least one outlier: where the confidence interval of some of the studies do not overlap with those of most included studies)	Yes			Highly applicable	Highly applicable	No	Insufficient	Yes		Low (e.g. <100 participants)		Yes	Yes
	10) In patients suffering from chronic pain not responsive to, or intolerant of, no pharmacologic treatment, does CBM improve post-traumatic stress disorder and related symptoms?		Bonn-Miller, M. O., Boden, M. T., Bucossi, M. M., & Babson, K. A. (2014). Self-reported cannabis use characteristics, patterns and helpfulness among medical cannabis users. The American Journal of Drug and Alcohol Abuse, 40(1), 23-30.	No		No	No	No	Yes	Yes			No					Highly applicable	Highly applicable	Yes		No		Intermediate (e.g. 100-300 participants)		Yes
			Chan, S., Blake, A., Amiti, W., Bo, A., Zaki, P., Liying, Z., Lam, H., Slaven, M., Shaw, E., DeAngelis, C., Ganesh, V., Malek, L., Chow, E., & O'Hearn, S. (2017). Medical cannabis use for patients with post-traumatic stress disorder (PTSD). Journal of Pain Management, 10(4), 385-396.	No	No	No	No	No	No	Yes	No	Yes	Yes		Yes			Highly applicable	Highly applicable	No	Sufficient	No		Low (e.g. <100 participants)		Yes
	11) In patients suffering from chronic pain not responsive to, or intolerant of, no pharmacologic treatment, does CBM improve symptoms of anxiety?		Rog, D. J., Nurmikko, T. J., Friede, T., & Young, C. A. (2005). Randomized, controlled trial of cannabis-based medicine in central pain in multiple sclerosis. Neurology, 65, 812-819.	Yes	Yes	Yes	Yes	No	Unclear	Unclear	Yes	Yes						Applicable	Highly applicable	Yes	Sufficient	Yes		Low (e.g. <100 participants)		Yes	Yes
			Ware, M. A., Wang, T., Shapiro, S, Robinson, A., Ducruet, T., Huynh, T., Gamsa, A., Bennett, G. J., & Collet, J. (2010). Smoked cannabis for chronic neuropathic pain: A randomized controlled trial. Canadian Medical Association Journal, 182(14), e694-e701.	Yes	Yes	Yes	Yes	No	Yes	Yes	Yes	Yes		Some overlap (confidence intervals overlap but not all overlap at least one point estimate)				Highly applicable	Highly applicable	Yes		Yes		Low (e.g. <100 participants)		Yes	Yes
			Weizman, L., Dayan, L., Brill, S., Nahman-Averbuch, H., Hendler, T., Jacob, G., & Sharon, H. (2018). Cannabis analgesia in chronic neuropathic pain is associated with altered brain connectivity. Neurology, 91(14), e1-e10.	Yes	Yes	Yes	Yes	No	Yes	Yes	No				No			Highly applicable	Highly applicable	Yes		Yes		Low (e.g. <100 participants)		Yes	Yes
			Bonn-Miller, M. O., Boden, M. T., Bucossi, M. M., & Babson, K. A. (2014). Self-reported cannabis use characteristics, patterns and helpfulness among medical cannabis users. The American Journal of Drug and Alcohol Abuse, 40(1), 23-30.	No		No	No	No	Yes	Yes			No					Highly applicable	Highly applicable	Yes		No		Intermediate (e.g. 100-300 participants)		Yes
			Woolridge, E., Barton, S., Samuel, J., Osorio, J., Dougherty, A., & Holdcroft, A. (2005). Journal of Pain and Symptom Management, 29(4), 358-367.	No	No	No	No	No		Yes	Yes	Yes	Yes		Yes			Applicable	Highly applicable	Yes	Sufficient	No				Yes	Yes
			Chan, S., Blake, A., Amiti, W., Bo, A., Zaki, P., Liying, Z., Lam, H., Slaven, M., Shaw, E., DeAngelis, C., Ganesh, V., Malek, L., Chow, E., & O'Hearn, S. (2017). Medical cannabis use for patients with post-traumatic stress disorder (PTSD). Journal of Pain Management, 10(4), 385-396.	No	No	No	No	No	No	Yes	No	Yes	Yes		No			Applicable	Highly applicable	Yes	Sufficient	No		Low (e.g. <100 participants)		Yes
			Poli, P., Crestani, F., Salvadori, C., Valenti, I., & Sannino, C. (2018). Medical cannabis in patients with chronic pain: Effect on pain relief, pain disability, and psychological aspects. A prospective non randomized single arm clinical trial. La Clinica Terapeutica, 169(3), e102-e107.	No	No	No	No	No	Unclear	Yes	Yes		Yes		Yes			Highly applicable	Highly applicable	Yes	Sufficient	No		High (e.g. 300 participants)		Yes
			Lynch, M. E., Young, J., & Alexander, J. (2006). A case series of petients using medicinal marihuana for management of chronic pain under the Canandian marihuana medical access regulations. Journal of Pain & Symptom Management, 32(5), 497-501.	No	No	No	No	No	Yes	Yes			No		Yes			Applicable	Highly applicable	Yes		No		Low (e.g. <100 participants)		Yes	Yes
	12) In patients suffering from chronic pain not responsive to, or intolerant of, no pharmacologic treatment, does CBM improve depressive symptoms?		Langford, R. M., Mares, J., Novotna, A., Vachova, M., Novakova, I., Notcutt, W., & Ratcliffe, S. (2012). A double-blind, randomized, placebo-controlled, parallel-group study of THC/CBD oromucosal spray in combination with the existing treatment regimen, in the relief of central neuropathic pain in patients with multiple sclerosis. Journal of Neurology, 260(4), 984-997.	Yes	Yes	Yes	Yes	No	Yes	Yes	Yes	Yes			Yes			Applicable	Highly applicable	No	Sufficient	Yes		High (e.g. 300 participants)		Yes	No
			Notcutt, W., Price, M., Miller, R., Newport, S., Phillips, C., Simmons, S., & Sansom, C. (2004). Initial experiences with medicinal extracts of cannabis for chronic pain: Results from 34 'N of 1' studies. Anaesthesia, 59, 440-452.	Yes	Yes	Yes	Yes	No	No	No	Yes	Yes						Highly applicable	Highly applicable	No	Sufficient	No		Low (e.g. <100 participants)		Yes	Yes
			Novotna, A., Mares, J., Ratcliffe, S., et al. (2011). A randomized, double-blind, placebo-controlled, parallel-group, enriched-design study of nabiximols (Sativex), as add-on therapy, in subjects with refractory spasticity caused by multiple sclerosis. European Journal of Neurology, 18, 1122–1131.	Yes	No	Yes	Yes	No		Yes	No	Yes	Yes		Yes			Applicable	Highly applicable	Yes	Sufficient	Yes		High (e.g. 300 participants)			No
			Rog, D. J., Nurmikko, T. J., Friede, T., & Young, C. A. (2005). Randomized, controlled trial of cannabis-based medicine in central pain in multiple sclerosis. Neurology, 65, 812-819.	Yes	Yes	Yes	Yes	No	Unclear	Unclear	Yes	Yes						Applicable	Highly applicable	Yes	Sufficient	Yes		Low (e.g. <100 participants)		Yes	Yes
			Wade, D. T., Makela, P., Robson, P., House, H., & Bateman, C. (2004). Do cannabis-based medicinal extracts have general or specific effects on symptoms in multiple sclerosis? A double-blind, randomized, placebo-controlled study on 160 patients. Multiple Sclerosis, 10(4), 434-441.	Yes	Yes	Yes	Yes	No	Yes	Yes	Yes	Yes	Yes	Substantial overlap (all confidence intervals overlap at least one of the included studies point estimate)	No			Applicable	Highly applicable	Yes	Sufficient	Yes		Intermediate (e.g. 100-300 participants)		Yes
			Ware, M. A., Wang, T., Shapiro, S, Robinson, A., Ducruet, T., Huynh, T., Gamsa, A., Bennett, G. J., & Collet, J. (2010). Smoked cannabis for chronic neuropathic pain: A randomized controlled trial. Canadian Medical Association Journal, 182(14), e694-e701.	Yes	Yes	Yes	Yes	No	Yes	Yes	Yes	Yes		Some overlap (confidence intervals overlap but not all overlap at least one point estimate)				Highly applicable	Highly applicable	Yes		Yes		Low (e.g. <100 participants)		Yes	Yes
			Zajicek, J. P., Sanders, H. P., Wright, D. E., Vickery, P. J., Ingram, W. M., Reilly, S. M., Nunn, A. J., Teare, L. J., Fox, P. J., & Thompson, A. J. (2005). Journal of Neurology, Neurosurgery and Psychiatry, 76(12), 1664-1669.	Yes	Yes	Yes	Yes	No	Yes	Unclear	Yes		No	Substantial overlap (all confidence intervals overlap at least one of the included studies point estimate)	No			Applicable	Applicable	Yes	Sufficient	Yes		High (e.g. 300 participants)		Yes	No
			Zajicek, J., Fox, P., Sanders, H., Wright, D., Vickery, J., Nunn, A., & Thompson, A. (2003). Cannabinoids for the treatment of spaxticity and other symptoms related to multiple sclerosis (CAMS study): Multicentre randomized placebo-controlled trial. The Lancet, 362, 1517-1526.	Yes	Unclear	Unclear	Yes	No	Yes	Yes		Yes	No	Substantial overlap (all confidence intervals overlap at least one of the included studies point estimate)	No			Applicable	Highly applicable	Yes	Sufficient	Yes		High (e.g. 300 participants)		Yes	No
			Clark, A. J., Ware, M. A., Yazer, E., Murray, T. J., & Lynch, M. E. (2004). Patterns of cannabis use among patients with multiple sclerosis. Neurology, 62(11), 2098-2100.	No	No	No	No	No		Yes	Yes	Yes	Yes		Yes			Applicable	Applicable	Yes	Sufficient	No		Low (e.g. <100 participants)		Yes	Yes
			Woolridge, E., Barton, S., Samuel, J., Osorio, J., Dougherty, A., & Holdcroft, A. (2005). Journal of Pain and Symptom Management, 29(4), 358-367.	No	No	No	No	No		Yes	Yes	Yes	Yes		Yes			Applicable	Highly applicable	Yes	Sufficient	No				Yes	Yes
			Chan, S., Blake, A., Amiti, W., Bo, A., Zaki, P., Liying, Z., Lam, H., Slaven, M., Shaw, E., DeAngelis, C., Ganesh, V., Malek, L., Chow, E., & O'Hearn, S. (2017). Medical cannabis use for patients with post-traumatic stress disorder (PTSD). Journal of Pain Management, 10(4), 385-396.	No	No	No	No	No	No	Yes	No	Yes	Yes		No			Applicable	Highly applicable	Yes	Sufficient	No		Low (e.g. <100 participants)		Yes
			Poli, P., Crestani, F., Salvadori, C., Valenti, I., & Sannino, C. (2018). Medical cannabis in patients with chronic pain: Effect on pain relief, pain disability, and psychological aspects. A prospective non randomized single arm clinical trial. La Clinica Terapeutica, 169(3), e102-e107.	No	No	No	No	No	Unclear	Yes	Yes		Yes		Yes			Highly applicable	Highly applicable	Yes	Sufficient	No		High (e.g. 300 participants)		Yes
	13) In patients living with chronic pain experiencing unsatisfactory analgesia from opioid treatment, does CBM adjunctly improve pain management?		Ellis, R. J., Toperoff, W., Vaida, F., van den Brande, G., Gonzales, J., Gouaux, B., Bentley, H., & Atkinson, J. H. (2009). Smoked medicinal cannabis for neuropathic pain in HIV: A randomized, crossover clinical trial. Neuropsychopharmacology, 34(3), 672-680.	Yes	Yes		Yes	No		Unclear	Yes	Yes			No			Applicable	Highly applicable	Yes		Yes		Low (e.g. <100 participants)		Yes	No
			Degenhardt, L., Lintzeris, N., Campbell, G., Bruno, R., Cohen, M., Farrell, M., & Hall, W. D. (2015). Experience of adjunctive cannabis use for chronic non-cancer pain: Findings from the Pain and Opioids IN Treatment (POINT) study. Drug and Alcohol Dependence, 147, 144-150.	No	No	No	No	No	Yes	Yes			Yes		Yes			Applicable	Highly applicable	Yes	Sufficient	No		Intermediate (e.g. 100-300 participants)		Yes	Yes
			Yassin, M., Oron, A., & Robinson, D. (2019). Effect of adding medical cannabis to analgesic treatment in patients with low back pain related to fibromyalgia: An observational cross-over single study centre. Clinical and Experimental Rheumatology, 37(Suppl. 116), S13-S20.	No	No	No	No	No	Yes	Yes	Yes	Yes	Yes	No overlap (at least one outlier: where the confidence interval of some of the studies do not overlap with those of most included studies)	Yes			Applicable	Highly applicable	Yes	Sufficient			Low (e.g. <100 participants)		Yes	Yes
			Abrams, D. I., Couey, P., Shade, S. B., Kelly, M. E., & Benowitz, N. L. (2011). Cannabinoid-opioid interaction in chronic pain. Clinical Pharmacology and Therapeutics, 90(6), 844-851.	No	No	No	No	No	Yes	Yes	Yes	Yes	Yes	Some overlap (confidence intervals overlap but not all overlap at least one point estimate)	Yes			Highly applicable	Highly applicable	Yes	Insufficient	No		Low (e.g. <100 participants)		Yes	Yes
	14) In patients living with chronic pain using opioids as treatment for chronic pain, does CBM reduce the reliance on opioid medicines.		Campbell, G., Hall, W. D., Peacock, A., Lintzeris, N., Bruno, R., Larance, B., Nielsen, S., Cohen, M., Chan, G., Mattick, R. P., Blyth, F., Shanahan, M., Farrell, M., & Degenhardt, L. (2018). Effect of cannabis use in people with chronic non-cancer pain prescribed opioids: Findings from a 4-year prospective cohort study. Lancet Public Health, 3, e341-e350.	No	No	No	No	No	Yes	Unclear	Yes	Yes			No			Highly applicable	Highly applicable	Yes		No		High (e.g. 300 participants)
			Nugent, S. M., Yarborough, B. J., Smith, N. X., Dobscha, S. K., Deyo, R. A., Green, C. A., & Morasco, B. J. (2018). Patterns and correlates of medical cannabis use for pain among patients prescribed long-term opioid therapy. General Hospital Psychiatry, 50, 104-110.	No	No	No	No	No	Yes	No	Yes	Yes			Yes			Highly applicable	Highly applicable	No	Sufficient	No		High (e.g. 300 participants)		Yes
			Vigil, J. M., Stith, S. S., Adams, I. M., & Reeve, A. P. (2017). Associations between medical cannabis and prescription opioid use in chronic pain patients: A preliminary cohort study. PLoS ONE, 12(11), 1-13.	No	No	No	No	Yes		Yes	No	Yes	Yes		Yes			Highly applicable	Highly applicable	Yes	Sufficient	Yes		Low (e.g. <100 participants)		Yes	Yes
			Ware, M. A., Doyle, C. R., Woods, R., Lynch, M. E., & Clark, A. J. (2003). Cannabis use for chronic non-cancer pain: Results of a prospective survey. Pain, 102, 211-216.	No	No	No	No	No	Yes	Yes	No		No		Yes			Highly applicable	Highly applicable	Yes	Sufficient	No		Low (e.g. <100 participants)		Yes	No
			Bellnier, T., Brown, G., & Ortega, T. R. (2018). Preliminary evaluation of the efficacy, safety, and costs associated with the treatment of chronic pain with medical cannabis. Mental Health Clinician, 8(3), 110-115.	No	No	No	No	No	Yes	Yes	No	Yes			Yes			Applicable	Highly applicable	Yes	Sufficient	No		Low (e.g. <100 participants)		Yes
			Haroutounian, S., Ratz, Y., Ginosar, Y., Furnmanov, K., Saifi, F., Meidan, R., & Davidson, E. (2016). The effect of medicinal cannabis on pain and quality-of-life outcomes in chronic pain: A prospective open-label study. Clinical Journal of Pain, 32(12), 1036-1043.	No	No	No	No	No	No	Yes	No	Yes	Yes		Yes			Applicable	Highly applicable	Yes	Sufficient	No		Intermediate (e.g. 100-300 participants)		Yes	No
			Lynch, M. E., Young, J., & Alexander, J. (2006). A case series of petients using medicinal marihuana for management of chronic pain under the Canandian marihuana medical access regulations. Journal of Pain & Symptom Management, 32(5), 497-501.	No	No	No	No	No	Yes	Yes					Yes			Applicable	Highly applicable	Yes		No		Low (e.g. <100 participants)		Yes	Yes
	15) In patients living with chronic pain not responsive to, or intolerant of, no pharmacologic treatment, what are the optimal dosing initiation and titration of CBM to improve pain outcomes while minimizing unwanted adverse events?
	16) In patients living with chronic pain not responsive to, or intolerant of, no pharmacologic treatment, what are the ideal administration routes of CBM to improve pain outcomes while minimizing unwanted adverse events?

## Sheet: Instructions
Instructions
Step 1: Bias and Quality Checklist
	i. Fill out your PICO question(s), literature search strategy and article names (use a separate line for each article)
	ii. Where possible, complete columns D-AG to assess risk of quality/bias, if question is irrelevant or you are unsure of the answer, leave blank
Step 2: Evidence Table (summary of bias/quality checklist)
	*** Evidence tables are completed using the information entered into the bias and quality checklist and are completed after the PP has voted on recs / VPs / PTs
	i. Fill out the evidence table using the data entered in the bias/quality checklist
PICO #	TITLE OF PICO QUESTION HERE
